# Supplementary material for: Genome-Wide Identification and Expression Analysis of the Aux/IAA and Auxin Response Factor Gene Family in Medicago truncatula
Source: Int J Mol Sci. 2021 Sep 28;22(19):10494. doi: 10.3390/ijms221910494 (PMC8532000; doi:10.3390/ijms221910494)
Supplement: Supplementary file 1 [file ijms-22-10494-s001.zip]

Archive with 11 entries (10 files):
- Supplementary/
- Supplementary/Figure S1 Chromosomal distribution analysis of MtIAA and MtARF genes.tif
- Supplementary/Figure S2 Co-expression regulatory network of MtIAAs and MtARFs.tif
- Supplementary/Table S1  The MtIAA and MtARF proteins sequence in Medicago truncatula.xlsx
- Supplementary/Table S2  Synteny analysis of IAA and ARF genes in the genomes of Medicago truncatula, Arabidopsis thaliana and soybean.xlsx
- Supplementary/Table S3 The expression pattern of MtIAA and MtARF genes in different developmental tissues of Medicago truncatula.xlsx
- Supplementary/Table S4 The promoter information of MtIAA and MtARF genes.xlsx
- Supplementary/Table S5 The expression levels of the MtIAA and MtARF genes under salt and drought stresses from the microarray data.xlsx
- Supplementary/Table S6  The relative expression of MtIAA and MtARF genes in cold treatment.xlsx
- Supplementary/Table S7  Analysis of amino acid contents of MR in MtARFs.xlsx
- Supplementary/Table S8  Sequences of primers used in qRT-PCR.xlsx
