# Supplementary material for: Genome-Wide Identification and Expression Analysis of the Aux/IAA and Auxin Response Factor Gene Family in Medicago truncatula
Source: Int J Mol Sci. 2021 Sep 28;22(19):10494. doi: 10.3390/ijms221910494 (PMC8532000; doi:10.3390/ijms221910494)
Supplement: Supplementary file 1 [file ijms-22-10494-s001.zip › Supplementary/Table S1 The MtIAA and MtARF proteins sequence in Medicago truncatula.xlsx]

## Sheet: Sheet1
Table S1 The MtIAA and MtARF proteins sequence in Medicago truncatula
Gene Name	Gene ID	Protein length	Sequence
MtIAA1	Medtr1g040675.1	186	MEFKATELRLGLPGTDEKDMKTIHGSVVKNNKRQLPQTSEESVSISKVSNDDQHVESSSAAPPAKAKIVGWPPIRSYRKNTLQEAEVGGIYVKVSMDGAPYLRKIDLRIYGGYPELLKALETMFKLTIGEYSEREGYKGSEYAPTYEDKDGDWMLVGDVPWDMFVTSCKRLRIMKGTEARGLGCGV*
MtIAA2	Medtr1g069495.1	272	MSTVSKDENLTLSSEDSSSPDESELELGLGLSLSHPAKSHNYHHHGSYARIFTAKDFSSSSPSSAGTKRPADSLDATNRPSQVVGWPPLRSYRVNSFNANAKSTEAFNSVAEKSKNNNIVVRKSTDNGNDDNHINIKEKRNLRKSPFVKVNMDGIPIGRKVDLSAHSSYETLAQTLEDMFDESTTSVTSKGSNGEDHNMTTRGERHSILLDGSSKFVLTYEDKEGDWMLVGDVPWGMFLSSVRRLRIMRTSEANGLAPRLEEKNSRQKSKPI*
MtIAA3	Medtr1g070520.1	245	MEVVAGMKKEEKMVFDETELRLGLGLPGKTTEVVRKRGFSETESESETNTVDLKLNLSTKEGATDPQFKPKEKALLLSDSGAKPPAKAQVVGWPPVRSFRKNMFAAQKSNEGSEESEKKNSNNNPISFVKVSMDGAPYLRKVDLKMYKSYPELSDALAKMFNSFTTGNCESQGIKDFMNESNKLMDLLNSSDYVPTYEDKDGDWMLVGDVPWEMFIDSCKRLRIMKGKEAIGLAPRAMEKCKNRS*
MtIAA4	Medtr1g070830.1	204	MENSLGNHQTEMNLKATELRLGLPGSDEVEKLPCNFSVLRNNKRSSPEEASDVDSISKSKLNSSNGSSHTTNDDQDNAPPSKAQVVGWPPIRSYRKNSLQQKKGEEVGMYLKVSMAGAPYLRKIDLKVYKSYSELLKVLENMFKCTIGEYSEREGYNGSEFVPTYEDKDGDWMLVGDVPWEMFMSSCKRLRIMKGSEAKGLGCF*
MtIAA5	Medtr1g080860.1	253	MTNVGDAERDKYSLINFEETELRLGLPGAGDHGESPVKNSCGKRGFSETANVDLKLNLSPINDSASSSSTIASVAENKGKDTTTSATVSPPPRAKAQVVGWPPVRSFRKNIVNVHQKSNSETEVDKSISGGGGNGAFVKVSMDGAPYLRKVDLKLYKSYQELSDALAKMFSSFTIDNCGSQVTKDFMNESKLIDLLNGSDYVPTYEDKDGDWMLVGDVPWEMFVQSCKRLRIMKGSEAIGLAPRAVEKCKNRS*
MtIAA6	Medtr1g085750.1	176	MGKGSTSSSSSSNSRRRKHNSSNVSSSITHQNPDQQHLFPDLNLGLSISTTQQYVDYSTSRGHWQPIQQQGGEVNDCSDYNSAFFVKVYMEGIPIGRKLNLLAHNGYHELVNTLEQMFDTTILWGTEMDGVQSERCHVLTYEDGEGDLIMVGDVPWEMFLSSVKRLKITRVDAFGF*
MtIAA7	Medtr1g093240.1	236	MATMGHGLNLKETELCLGLPGGGGGGGGGGSEVETPRASGKRGFSETVDLKLNLQTKEDLNEKSASKEKTLLKDPAKPPAKAQVVGWPPVRSYRKNMMAQKVNNTEDTEKTTSNTTAAAFVKVSMDGAPYLRKVDLTMYKTYKDLSDALAKMFSSFTTGNYGAQGMIDFMNESKLMDLLNSSEYVPTYEDKDGDWMLVGDVPWEMFVGSCKRLRIMKGSEAIGLAPRAMEKCKNRS*
MtIAA8	Medtr1g093350.1	178	MENKVAYENDLNMKATELRLGLPGTEQNEEQKAKISNKRPLTETSKDSGSKTSDDAAPPSKAKIVGWPPIRSYRKNSLQEAEASGIYVKVSLDGAPYLRKIDLRVYGGYAQLLKALESMFKLTIGNYSEKEGYKGSEYEPTYEDKDGDWMLVGDVPWEMFVTSCKRLRIMKGTEARGV*
MtIAA9	Medtr1g109510.1	178	MDSNSSSFLLNSSNFHSVFYQDKHDDGIIDLGLSLGTVQHDAYHSSANLYDDDLMDWPNMKNSRSVHENFDEEIEGVQSNERWAYVKVNMDGVSIGRKICILDHGGYSSLAIQLEDMFGSQSVSGIRLFESGSEYSLFYKDSEDNWRTVGDVLWKEFVECVKRLRIARKNAGNVNISS*
MtIAA10	Medtr2g100780.1	269	MNEMSRNERESSEERKLELRLGPPGVEDWFHTHNKQRISFGNYFSSSNNGFQHVRGNKESSSSQTCCPKRVELQNGDNNKVTAVSNTSQKRTAPGPVVGWPPIRSFRKNLATSSSSKPSPPESQTQQDMHNNVSAGKKPIDNNYGKGLFVKINMDGVPIGRKVDLNAYHSYDNLSSAVDDLFRGLLKAQRDSSACGGNNKKEEEEKVITGLLDGSGEYTLVYEDNEGDRMLVGDVPWHMFVSTVKRLRVLKSTELSAFTLGTRQDKIST*
MtIAA11	Medtr2g101500.1	326	MSTPLEHDYIGLANNPSMDKTSSSLNFKETELRLGLPGCESPDRKSVSAAGAGGGVSFFANKDLKSINVCSPLKNLVASVGAKRGFSDAIDESSKKWSFSMNDGSEGGSLFSPRGGNVGKPLAGLETQTNIQKINTNATKNIKEVLHQSVHEKNKQVSGTNEHANAPAAKAQVVGWPPIRSFRKNTMASNLTKNNDEAEGKPEFDCLYVKVSMDGAPYLRKVDLKTYNNYMELSSALEKMFTCFTIGQCNSPGLPGKDGLSESSLRDLLHGSEYVLTYEDKDGDWMLVGDVPWGMFADSCRRLRIMKGSDAIGLAPRAMEKSRSQN*
MtIAA12	Medtr2g102490.1	198	MSSQMSGTNNKMKNIIQETELTLGLPGTKTAGIKRSFSQTHLDIHIATSTSSTSHHHNSPSYNNTTKFPTTSKASRKNIGMKNSICKYVKVAVDGAPYLRKVDLEVYECYDNLLTALNTMFSTNCFTIRNDLMNEKKFMDSRKNTNEYLATYEDKDGDWMLLGDVPWKMFVESCKRIRLMISSGDNIDFGLFQMYGLQ*
MtIAA13	Medtr3g106850.1	213	MELQSGLALPIHSSIEGFDPYNSDLNNHIRGSENIKYVKNKRSFDESFGDFSKPLPLLVWSGQPNEEDGRSEKKNRSIHTSNNEGENHLVGWPPIKSWRKKEFHDQQLPEHIRKANENQNRRSKPLYVKVNMEGVGMGRQINLRLYNSYQTLKDSLISMFVKCQNFEETGANYTLTFQNKQGEWKLTSHITWQSFIGTVRRLAILRNGECETI*
MtIAA14	Medtr4g011880.1	178	MAREGFGLEITELRLGLPCGEPQKNEKKRMFSEIDGGEEENGGSGDQKIEKKNQVVGWPPVCSYRKKNMNEGSKMYMKVSMDGAPYLRKIDLGLHKGYLELALALEKLFGCCGIEEALKDADNCEHVPIYEDKDGDWMLVGDVPWEMFIESCKRLRIMKRSDAKGFGLQPKGSLKRFI*
MtIAA15	Medtr4g115075.1	208	MELHLGLALSTYNNSHAYNISSTKNHFPLNHDNKKRRFSQLLEHAAETTNLPTLSLLPLTPGHSDDHDHDDQHCSHSSTTTITKSNEDDEEALVGWPPVNCRRKKLRCNENDVEDHVVPIDGSHNHRNYVKVKMEGVGIARKVNLGMHHSFHTLNQTLMDMFEKCDHDQQQYELVYQDKEGDWLLAQDISWRSFIECAQRLKLLKSRG*
MtIAA16	Medtr4g124300.1	184	METYEQIDAHQTQSSSSSSSSIDSNNYPSSLCLSSVYRNSSSSRNRTDLSTDLKLGLSISPSSQSQLPREETCDWPPINKSILRSTLAEKQRPSLFVKVYMEGIPIGRKLNLLEHHSYDGLIKALCHMFRTTILCPNSQPLNSWNFHVLTYEDQEGDWMMVGDVPWEMFLSSVKRLKITRANSC*
MtIAA17	Medtr4g128070.1	173	MMNSFDPQRWQQDHRRQKNIIGASSSTSSSSLANFYASNNKKTKYNKLQTLSHGLELDDDLVSSSVVPAVTVVLEGRSICQRISLHNHGSYQSLAKALRQMFVDCTDDCDAGDHHLDLSNAIPGHVIAYEDMENDLLLAGDLTWKDFVRVAKRIRILPAKGNSRKGTRSTGEA*
MtIAA18	Medtr5g030710.1	335	MSPTAVVTEDEGRRKLSSTMERNYLGLSDCSSVDSCDSTLPSLCDEKKVNLNLKATELRLGLPGSQSPEREMDSDFYLTKLDEKPLFPLLPAKDGLQKNVVSGNKRGFADTVDGFSQGKFNGNTGINVMLSPRPAGAQASTVKEMPSKVLQERPCAARGTAGHNHAGAASVAGCAPASKAQVVGWPPIRSFRKNSMATASKNNNDEVDGKPGPAALFVKVSMDGAPYLRKVDLRTYATYQQLSSALEKMFSCFTLGQCGSHGAPGKEMMSESKLRDLLHGSEYVLTYEDKDGDWMLVGDVPWEMFIDTCRRLKIMKGSDAIGLAPRAMEKSKSRS*
MtIAA19	Medtr5g067350.1	347	MSLPRLGIGDEESKSNVTLLEKSLHLNGSKPKEFNYMGLPSSNCSSVDSSVPKIQSFKDETKSNLNLKATELRLGLPGSLSPERDSSDFCLRSSKQFDEKPLFPLHPQKDDHLFESKPAVLGNKRGFSDAMNVFSEGKLKPSSKMLENVAGQKVKADEIATVKIGLERPNGVGESKPGLNGSANNGNSTAPASKAQVVGWPPIRSFRKNSLTTASKNTEEVDGKLGSGGAVFVKVSMDGAPYLRKVDLKNYTAYSELSSSLEKMFSCFTIGQCESHGNQMLNETKLRDLLHGSEYVITYEDKDGDWMLVGDVPWEMFIDTCRRLRIMKSSDAIGLAPRAVEKSKSRN*
MtIAA20	Medtr6g488150.1	254	MESSEIFSQRSNNGLNLKATELRLGLPGSESPERDNDLLEEKNAYSLCMLNSLFSGAKRGFSDAIDMRKSSNQQGSVAKDQTNPLNEKKKSQISGSAAKEQVVGWPPIRSFRKNSMATQSQKNDNDDVEAKSGCLYVKVSMDGAPYLRKVDLKIFGTYKELSSALEKMFSCFTISQFGSHGVFGQGNVCESRLMDLLHGSEYVLTYEDKDGDWMLVGDVPWKMFIDSCKRLRIMKSSEAIGLAPRAMEKCKSRN*
MtIAA21	Medtr7g096090.1	250	MEVVGMKKENMGFEETELRLGIGFLGNNGSATATEGVVRKRGFSETETDDDTTTMDLMLNLSSKEATAEVDPSDITTKTLQKEKTLLPADPAKPPAKAQVVGWPPVRSYRKNMLAMQKSESEKNSSSNFNAITFVKVSMDGAPYLRKVDLKMYTSYSQLSDSLGKMFSSFTIGNCESQGMKDFMNESKLMDLLNNSDYVPTYEDKDGDWMLVGDVPWEMFVESCKRLRIMKGKEAIGIAPRAMEKCKNRS*
MtIAA22	Medtr7g110790.1	161	MGKTNSSNSSSSISSNSNHNLYISTASSLTHQLPTDLSLGLTISPTQHFHVGSSISRGQWQQNYDYNSLYVKVYMEGIPIGRKLNILAHQSYHELVKTLEHMFDTTILWGNEMDGVQPERCHVLTYEDEEGDLVMVGDVPWEMFLSTVKRLKITRVDTFGC*
MtIAA23	Medtr8g014520.1	271	MWQRSHKCSLEERKLELRLGPPGEEEFVNEKSMKNVKKERDEESSLTLGYAKDSSFLKLSSMQVMDPSQSQPCCTNLQDGEKNTFSPSSARNSALPNRSQKRNAASPVVGWPPIRSFRKNIASGSSSKPPTESRPMVQDKVIVDSNKPISNSGKGLFVKINMDGVPIGRKIDINAYDSYEKLSSAVDDLFRGLLEEINLSHGINKKQEEEDTGMKGSLTGSGEYTLVYEDNEGDKMLVGDVPWHMFVSTVKRLRVSKSSDLPAFNIGSKKD*
MtIAA24	Medtr8g067530.1	356	MDLHIWNLMSPPLLLPEEEGQSNPSTVASASPQSLDRFSQTAAGLKERNYLGLSDCSSVDSSTVPSLSDEKKENLNLKATELRLGLPGSQSPERDLDLFPLNSTKLDEKPLFPLLPTKDGICSLSQKTVVSGNKRGFADTLEVFPEAKYTANTRVNILLSPRPSGAQPTTIKEMPKKVVQESPCTANGTGAPISGSAPAAKAQVVGWPPIRSFRKNSLATTSKNNDEVDGKPGAAALFVKVSMDGAPYLRKVDLRNYTTYQELSSDLEKMFSCFTLGQCGSHGGPGKEMLSESKLKDFLHGSEYVVTYEDKDGDWMLVGDVPWDMFIDTCKRLKIMKGSDAIGLAPRAMEKSKSRS*
MtIAA25	Medtr8g103030.1	293	MSVPVEQGYGEVPSMETKERSIGLNLKATELRLGLPGSESPERENGGVLKSLVSGAKRGFSDAITDGGSGKWVLSGNGGSEVGLCKDGNLFSPKAKGVGECNNQQNPFSASVVVKETVTHSPKPLHDNKPQVSPPSSKAQVVGWPPIRSFRKNSMVSQPQKNDADAEAKSECLYVKVSMEGAPYLRKVDLNGFSSYRELSSALEKMFSCFTISQCGSYGVSCREKNLSESRLVDLLHGSEYVLTYEDKDGDWMLVGDVPWEMFTESCKRLRIMKSSEAIGLAPRAMEKCKSRN*
MtARF1	Medtr1g024025.1	1265	MASLDEKAKSVGGVVGGQTLVAEMKLLKEMQEHCGVRKTLNSELWHACAGPLVSLPQVGGLVYYFPQGHSEQVAASTRRIATSQIPNYPSLPSQLLCQVQNVTLHADKETDEIYAQMTLQPLNSEKEVFPVSEFGLSKSKHPTEFFCKTLTASDTSTHGGFSVPRRAAEKLFPPLDYTIQPPTQELVVRDLHDNTWTFRHIYRGQPKRHLLTTGWSLFVGSKRLRAGDSVLFIRDEKSQLRVGVRRANRQQTTLPSSVLSADSMHIGVLAAAAHAAANRSPFTIFYNPRACPSDFVIPLAKYRKSVYGTQLSAGMRFGMMFETEESGKRRYMGTIVGISDVDPLRWPGSKWRNIQAEWDEPGCGDKQNRVSVWEIETPESLFIFPSLTSSLKRPLQSGY…
MtARF2	Medtr1g058210.1	459	MSPPQPRCVNPKIWQRCAGAGVIIPKLHSKVYYFPKGHLEHACTSPNDHTINIINRYRPSIPCIISTVDLLADPYTDEVFAKLLLTPVTDGFIQESPRDTDQEDKGDDNVVSFVKILTKSDSNNAIGFSVPRACADLILPKLEFEVPMRSQKIFVTDVQGEVWNYNHTYHGKPKRHVLNNGWTLFVNKKKLVAGDSVVFMKNLAGKVFVGIRRHMKFAAAEAAAVPKEKLTEKTVIKAAELAEKSMAFEVVYYPSPNWNDFVVDAKVVDEAIKINWESGMGVKLSLKNEESLRMRYVQPQGTISNALSNVPNWRMLQVNWDGHENLQNQNHVNPWQVQLISKAPEMYLPFPTKRPRLAEGNNFLEDNSVERLTTVSKELNTGGPACDDLSAHNHSSLNT…
MtARF3	Medtr1g064430.1	689	MNIFMDSRDNNNNNNSSEEVERCLDPQLWHACAGGMVQMPTVNSKVYYFPQGHAEHACGPVNFMNCPKVPPLIPCKVLSIKYMADPETDEVYAKLKLVPLSGNGNGNGNDAADYDTVGGNENQDKPVSFAKTLTQSDANNGGGFSVPRYCAETIFPRLDYAADPPLQNILAKDVHGETWKFRHIYRGTPRRHLLTTGWSTFVNQKKLLAGDSIVFLRAENGDLCVGIRRAKKGIGGGHEDPLPLGWNPVGENFPLPWFTQNENQMGRNINNNNGLNSGANMTGREKVRPEAVLQAVTLAANRQPFEVIYYPRASTPEFCVKAPLVEAAMQIRWCSGIRFKMAFETEDSSRISWFMGIVSGVQFVDPLLWPNSPWRLLQVKWDEPDLLQNVRRVSPWLVE…
MtARF4	Medtr1g094960.1	619	MFVVMDSMEKTSEKCLDSQLWHACAGAMVQMPPLNTKVFYFPQGHAEHAHNKVDFSKTRVPPLIPCRISAMKYMADPETDEVYVKMKLTPLRENELDFEEDCFFGNNGLESQEKPASFAKTLTQSDANNGGGFSVPRYCAETIFPRLDYSAEPPVQTIIAKDMHGQCWKFRHIYRGTPRRHLLTTGWSNFVNHKKLVAGDSIVFLRAENGDLCVGIRRAKKGGIGGGTDQFSNSSSTWNRVSPLFGGVGSGFLCGNDNRKNGCDDLMGKVGAESVVEAVNCAVNGRSFEVVYYPRASTPEFCVKVSSVKSAMQIQWCSGMRFKMPFETEDSSRISWFMGTISSVHVQDPIRWPDSPWRLLQVVWDEPDLLQNVKCVNPWLVELVSNMPNFNLSPFTPPR…
MtARF5	Medtr2g005240.1	671	MASNHMSAVTSRAGSTNDALYKELWHACAGPLVTLPREGERVYYFPQGHMEQLEASMNQGLEQQMPSFNLPSKILCKVVNIHLRAEPETDEVYAQITLLPETDQSEVTSPDDPLPEPPRCTVHSFCKTLTASDTSTHGGFSVLRRHADDCLPPLDMTQQPPWQELVATDLHGNEWHFRHIFRGQPRRHLLTTGWSVFVSSKKLVAGDAFIFLRGENGELRVGVRRLMRQQSNMPSSVISSHSMHLGVLATASHAISTGTLFSVFYKPRTSRSEFIVSINKYLEARNHKLSVGMRFKMRFEGDEVPERRFSGTIVGVEDNKSSVWADSEWRSLKVQWDEPSSILRPDRVSPWELEPLVSTPPANSQPTQRNKRSRPPILPSTMTDSSLQGIWKSPADSPP…
MtARF6	Medtr2g006270.1	456	MSLQKQPSHVRPEIWHTCATAAVKIPKLHSRVYYFPQGHLENASPSSSSITHTHSFLQSFRPFTLCIVSAVDLLADPHTDEVFVKLLLTPITNDVHLENPKEEVANLNDRNEVVSFVKTLTRSDVNNARSFHIPRFCADNVFPQLDLEAESSSQHLFVTDVHGEVSKFYHVCRGFPKRNMLYISEWNSFVKRKKLVAGDSVIFMKDSTGKIFVGIRRNTQFVAAAAEQKKDELEKAVMEALKLAEENKAFEIVYYPQGDDWCDFVVDGNVVDESMKIQWNPRMRVKMKTDKSSRIPYQGTISIVSRTSNLWRMLQVNWDEFQVSQIPRRVNPWWVELISHKPAPTPFPQTKKFRTTQSSAQLSDKKETLLNGDGFPVDIQRVRHDLVSISGPIHSHIIL…
MtARF7	Medtr2g006380.1	456	MSLNQYHHQQQQQPSHVHPQIWQTCTGAAVQIPKLHSRVYYFPQGHLEHASSSSSNAYIHSLDLQRFRPFTICIISAVDLLADPHTDEVFAKLLLTPVTNNSCVQDPHEVPNCSNDDDVCDEVIDSFTRILALTNVSKHAFYIPRFCAENMFPPLGMEVSQHLLVTDVHGEVWKFHHVCHGFAKRNVFYTSEWASFVERKKLDVGDAVVFMKNSTGKLFVGIRRKDAAEQKKDELEKAVMEAVKLAEENKPFEIVYYPRGDDWCDFVVDGNIVDESMKIQWNPRMRVKMKTDKSSRIPYQGTITTVSRTSNLWRMLQVNWDEFQISQISRRVSPWCVELHKPAPTPFPQTKKFRTTQSSAQLSDKKETLLNDDGFPVDIQRVRHDLVSISGPIHSHIIL…
MtARF8	Medtr2g014770.1	682	MGLIDLNTTEDDETPYSAISSSSSSSHSGISTSASAAMVVPPPLPPQGSVCLELWHACAGPLISLPKKGSIVVYVPQGHFEQAHDFPVSACNIPPHVFCRVLDVKLHAEEGSDEVYCQVLLVPENQQLEQNVREGVIDADAEEEDTEAIVKSTTPHMFCKTLTASDTSTHGGFSVPRRAAEDCFPPLDYGQQRPSQELVAKDLHGSEWRFRHIYRGQPRRHLLTTGWSAFVNKKKLVSGDAVLFLRGEDGELRLGIRRAVQLKSSGSFGGLSGMQLDPGSLMDVVNALSKRSAFSVCYNPRVSSSEFIIPVNKFLKSLDCSYSAGMRFRMRFETEDAAERRFTGLIAGISDADPVRWPGSKWKCLLVRWDDIEASRHNNRVSPWEIEPSGSASNSSNLM…
MtARF9	Medtr2g018690.1	908	MRLSSASFSPPPQEGEKRVLDSELWHACAGPLVSLPAVGSRVVYFPQGHSEQVAVSTNKEVDAHIPNYPSLPPQLICQLHNLTMHADVETDEVYAQMTLQPLNAQEQKEAYLPAELGTPSKQPTNYFCKTLTASDTSTHGGFSVPRRAAEKVFPPLDFSQQPPAQELIARDLHGNEWKFRHIFRGQPKRHLLTTGWSVFVSAKRLVAGDSVLFIWNEKNQLLLGIRRASRPQTVMPSSVLSSDSMHLGLLAAAAHAAATNSRFTIFYNPRACPSEFVIPLAKYVKAVYHTRVSVGMRFRMLFETEESSVRRYMGTITGICDLDSVRWPNSHWRSVKVGWDESTAGERQPRVSLWEIEPLTTFPMYPSPFPLRLKRPWPPGLPSFHGMKDDDFGMSSPLM…
MtARF10	Medtr2g024430.1	515	MVEPKISAISPPQPSRVEPKLWQYCAGHSVKIPKLHSKVYYFPQGHLEHACLNFPNTETLSLLDGHRPFNPCIVSAVDYLADPHTDEVFVKLLLTPITDGCVHEPPAEVREDEPKGDEFVSSGKTLTLSDANNGGAFSVPRSCATSIFPQLDLETKQPSQELSVTDIHGKIWEFRHVYRGTPLRHLITTNWSKFVDEKKLVCGDSVIFMKKKNSFGDIFVGIRRHTKFGAAKITKESVMEAVELANKNIAFEVEYHPTVEGFCDFVVDAKVVEDAMKINWNCGMKIKFSLKNEDSSKRWSVFKGTISALSAPNRPWRMLEVNWDGPEIPHNPKQSPWEVELISYIPALNLQLPPTKRLRAAQGSTSLDNIERSSIPMIDFQQSPAKSLNQALLDCDTFI…
MtARF11	Medtr2g043250.1	1114	MKAPSNGYLANSGEGERKAINSELWHACAGPLVSIPPVGSLVVYFPQGHSEQVAASMQKEADIIPSYPNLPSKLICMLHNVALHADPETDEVYAQMTLQPVNKYDKEAMLASDMGLKQNQQPSEFFCKTLTASDTSTHGGFSVPRRAAEKIFPPLDFSMQPPAQEIVAKDLHDTTWTFRHIYRGQPKRHLLTTGWSVFVSTKRLFAGDSVLFIRDEKQQLLLGIKRSSRQQPALSSSVISSDSMHIGILAAAAHAASNNSPFTIFYNPRTSPCEFVIPLAKYNKALYTHVSLGMRFRMMFETEDSGVRRYMGTITGISDLDPVRWKNSQWRNLQVGWDESTAGERPSRVSIWDIEPVVTPFYICPPPFFRPKFPKQPGMPEDESEIENAFKRAMPWLGD…
MtARF12	Medtr2g093740.1	810	MEIDLNDSITEVKKNVCSNGKCEKSVCCVCTLSSSSSPTCSSSSSTSAIVSSSYLELWHACAGPLTSLPKKGNVVVYFPQGHLEQVASLSLFSSLEIPTYGLQPQILCRVVNVQLLANKENDEVYTQVALLPQAELAGMCLDDKEPEGLEADDEGNGRSPTKLASHMFCKTLTASDTSTHGGFSVPRRAAEDCFPPLDYKQQRPSQELVAKDLHGVGWKFRHIYRGQPRRHLLTTGWSIFVSQKNLVSGDAVLFLRGENGELRLGIRRAARPRNGLPESIIGNQSCSPSFLSSVANAISAKSMFHVFYSPRASHADFVVPYQKYAKSIRNPVTIGTRFKMKFEMDESPERRCSSGIVTGMSDLDPYKWPKSKWRCLMVRWDEDIGANHQDRVSPWEIDP…
MtARF13	Medtr2g094570.1	755	MKLVSLIDEVNKLKFLSFFCGVGRNHVCGAKEATNTLFYRTFFTQLKEQSNQNLKPMKVAEKSLDPQLWHACAGGMVQMPSVNTKVFYFPQGHAEHAQSNVDFGDSFRIPPLILCRVASVKFLADSETDEVFSKITLIPLRNSELENDDSDGDGSENSEKPASFAKTLTQSDANNGGGFSVPRYCAETIFPRLDYSAEPPVQTVIAKDVHGEVWKFRHIYRGTPRRHLLTTGWSSFVNQKKLVAGDSIVFLRAESGELFVGIRRAKRGIVNGLETPSGWSSGNGNCGLGPYGGAFTAFLREENKLGGVGGNLGGGRVKVSGESVKEAMRLAASNQTFEVVYYPRASTPEFCIKTSAVKAAMRIQWCSGMRFKMPFETEDSSRISWFMGTISSVQVVDPI…
MtARF14	Medtr3g064050.1	849	MKLSTSGLGQQGHEGGGGEKKCLNSELWHACAGPLVSLPTAGTRVVYFPQGHSEQVSATTNREIDGQIPNYPSLPPQLVCQLHNVTMHADVETDEVYAQMTLQPLTPEEQKDTFLPMELGIPSKQPSNYFCKTLTASDTSTHGGFSVPRRAAEKVFPPLDFSQQPPAQELIARDLHDVEWKFRHIFRGQPKRHLLTTGWSIFVSAKRLVAGDSVLFIWNEKNQLLLGIRRANRPQTVMPSSVLSSDSMHIGLLAAAAHASATNSCFTVFYNPRASPSEFVIPLSKYIKAVYHTRISVGMRFRMLFETEESSVRRYMGTITGISDLDAVRWQNSHWRSVKVGWDESTAGERQPRVSLWEIEPLTTFPMYPSLFPLRLKRPWHPGTSSLLDGRDEATNALM…
MtARF15	Medtr3g073420.1	593	MNRQVLPPSPKNASSLNPKLWRAIAGAAVQIPTVNSRVYYFPQGHMDQATSLPNNLSPLLLSRPYILCSVSAVHFLADPKTDEVFAKLFLQPLNDFTVNFPRIPVIEADDGERISSFAKILTPSDANNGGGFSVPRFCADSIFPPLDYSMDPPLQNLLITDVHGLTWEFRHIYRGTPRRHLLTTGWSKFVNAKKLVAGDSVVFMKNTRGAMFIGIRRAVRFVPNRTSSGVCSDVSRLCLPICGVRSRVDDEEKLVEEKAFSRHGKGKLSPVAVAEAAEMAAQGMGFEVVYYPRAGWSDFVLKAEVVDAAMSVTWCPGMRIKMAVETDDSSRTTWFQGVVSQVSVPDHGAWRGSPWRMLHITWDEPEVLQTSKWVSPWQVELLSTTPSLHTPFPPLKRTR…
MtARF16	Medtr4g021580.1	667	MLNHGSNVSAEVGGCSDEELWKAIAGPLVDVPCVGQSVFYFPQGHMEQLEASTNQELNQRIPVLKLPTKILCRIVNIHLLAEQETDEVYAQITLVPESNQNEPTIPDPPTEELPRPKIHSFCKILTASDTSTHGGFSVLRKHATECLPPLDMSQPTPTQELVAKDLHGYEWRFKHIFRGQPRRHLLTTGWSTFVTSKRLVAGDTFVFLRGENGELRVGVRRLARQSSSMPSSVISSQSMHLGVLATASHAVATQTLFVVYYKPRTSQFIVSVNKYLSAVSNKFAVGMRFRMRFESDDSAESDKRFSGTIVGVEDISPHWANSKWRSLKVQWDEPSAITRPDRVSPWEIEPFVSSASTATVQPTAAKTKRPRPTSEIPDVDTTSAASIFWDARMSQTDMT…
MtARF17	Medtr4g058930.1	698	MKESEKGYLDPQLWHACAGGMVQIPQVNSKVFYFPQGHAEHANTNIDLRVSVSPLILCKVVGVKFMADPETDEVFAVMKLLPLRNSELGYDEGGGGGDGLENSEKPASFAKTLTQSDANNGGGFSVPRYCAETIFPRLDYAAEPPVQTVVAKDVHGELWKFRHIYRGTPRRHLLTTGWSSFVNQKKLVAGDSVVFLRAENGELCVGIRRAKKGIGGGFDGSSCGWTSGSGSNNVNCGIGPFGAFSFFLKEENKTLRNGCFDGNLSGRVRVRAEDVMEAVKLAANNQPFEVVYYPRASTPEFCVKASAVKAAMRIQWCSGMRFKMPFETEDSSRISWFMGTIASVQVVDPIRWPNSPWRLLQVTWDEPDLLQNVKRVSPWLVELVSNVPVIHFSPFTPPR…
MtARF18	Medtr4g060460.1	792	MEIDLNNEVIEVEKNALCHKECEKGFCFCVSCLSPSTCSSSSSTSPLVSSSYLELWHACAGPLTSLPKKGNVVVYFPQGHLEQFASFSPFKQLEIPNYDLQPQIFCRVVNVQLLANKENDEVYTQVTLLPQAELAGMHMEGKEVEELEGDEEGDGGSPTKSTPHMFCKTLTVSDTSTHGGFSVPRRAAEDCFPPLDYKLQRPSQELVAKDLHGVEWKFRHIYRGQPRRHLLTTGWSIFVNQKNLVSGDAVLFLRGQNGELRLGIRRAVRPRNGLPESIVGNQNCYPNFLSSVANAISTKSMFHVFYSPRASHAEFVVPYQKYVKSIKNPMTIGTRFKMRIEMDESPERRCSSGMLIGINDLDPYRWPKSKWRCLMVRWDDDTETNHQDRVSPWEIDPSS…
MtARF19	Medtr4g088210.1	712	MMGLIDLNTTEEDETPSSGSSSSTSIGSVGAGSSVCLELWHACAGPMISLPKKGSVVVYFPQGHLEHLHDFPLSFSDNIPSHVFCRVVDVKLHAEEGNDEVYCQVLLVPESEQVQQKLREGVIDGDGDGDGEGEDTDAVMKSTTPHMFCKTLTASDTSTHGGFSVPRRAAEDCFPPLDYSQQRPSQELVAKDLHGQEWKFRHIYRGQPRRHLLTTGWSAFVNKKKLVSGDAVLFLRGEDGELRLGIRRAAQLKSCSNFSSISGQQLNLGSLRDIVNALSTRCAFSIHYNPRIGSSEFIIPIHKFLKSLDYSYSVGMRFRMRFESEDAAERRFTGLIIRITDVDPVRWPGSKWKCLVVRWDDMEASRLNRVSPWEIEPSGSSSTTNSLMATSLKRTKTGL…
MtARF20	Medtr4g124900.1	1120	MKAPNNGYMPNSGEGERKTINSELWHACAGPLVSLPPVGSLVVYFPQGHSEQVAASMQKQTDFIPSYPNLPSKLICMLHNVALHADPETDEVYAQMTLQPVNKYDKDAILASDFGLKQNRQPTEFFCKTLTASDTSTHGGFSVPRRAAEKIFPPLDFSMQPPAQELVAKDLHDNTWAFRHIYRGQPKRHLLTTGWSVFISTKRLFAGDSVLFIRDEKQQLLLGLRRANRQQPALSSSVISSDSMHIGILAAAAHAAANNSPFTIYYNPRASPSEFVVPLAKYNKAMYTQVSLGMRFRMMFETEESGVRRYMGTVTGISDLDPVRWKNSQWRNLQVGWDESTAGERPSRVSIWDIEPVVTPFYICPPPFFRQNFPGHPGMPDDGSDVENSFKRAMPWLGD…
MtARF21	Medtr5g040740.1	410	MSPQQPIRVDPKIWQCCAGAAVKIPKLNSHVYYFPLGHLEHVSPSPNPSTLSLLDRSRQFIPCTVSTVNLLADPVTDEVFVKLLLTPGTNNCVHEPPPEVREDQHDGVKVVSSGKTLTPSDANNGGAFSVPSECAKLIFPPLDLQAEKPSQKLSVTDIHGKEWKLRHVYRGTPLRHLITTNWSEFVDEKKLIGGDSLVFMKKSTRTGTETISVGIHRQKFGAATKIAEKSVTEAVELAEKNMAFDVVYYPTAEGWCDFVVNAKVVEDAMKNKWNSGLRIKHSLKKDNSSKRCSNFEGTISALSAPNRPWRMLEVRTAKDSALHNDIERDSSIPKIKFHSSTTRSFNEASLNSNALLHDTASTSSNCNTKKLSPGSIMLFGQIIRPVGSDLHDSDIKGED…
MtARF22	Medtr5g040880.1	524	MSSQQRRVDQKIWQCCAGSSVKIPKLYSHVYYFPLGHLEHICPSPNPNTLSHLDRSRPFILCTVSAVDLLADLCTDEVFVKLLLTPVTNKGVHEPHSLEVREDKDDDKKVVSYSKTLTPSDANNGGAFSVPVECAKLIFPPLDLNTEKPFQELSISDIHGKVWKFRHVYRGTPLRHLLTTDWSEFVDKKRLVGGDSLIFMKDSDGNISVGVRRQTKFGGAAKITEKSFTEAVELADKNLAFEVVYYPTAKGWCNFVVDAKVVEDAMNISWSLGVRIELSSKNYDSSKRCSKFEGTISALSAPNCPWRMLEVKWDEPKVSQVPERVSPWEVETISDIFALHPQFHPTKKLKKSDPDSAAFSDKKGDSFIPNIEAFLKMVPNIEFKHFVMTSSNQTLLNND…
MtARF23	Medtr5g060630.1	523	MSLPQPRRVDSKIWQIRAGPAVKIPKIGSKVYYFSEGHLEHACSSPNIETELLLCLRPPSVLCIISSVDLLANLHTDEVFAKLLLTPVTTDGSVQIQEPAPPDFPDKEENDGNNLVVQVQEPAPPEVPDEEDDDSNNLVSYVKILTQSDTQSGLFVPRECMELIFPNLDLEDPMQSEKLSVTDIQDVVWTYKYSYHVKKLNSYKFTTGWSQFVRKKKLVALDSVVFIKNSAGKIFVGICRKAMYPATEEEGGKSENLTEKAVKDAVELAGKNMAFQVVYYPTANWCDFVVDASVVDEAMKNGWEFGMGIKLRLNEFASSNSKKTYYQPKGTISNMSNVPSNVPSWRMLQVNWDGPDISQNPNRVNPWQVDIYPIPSQSSSPLQMPHSYPPIPPPLLPFP…
MtARF24	Medtr5g060770.1	356	MPSCNILPCIISAVNLFVDALTDEVFAKLLLTPLTAQEPPPPPPVVPGQEDDDGNNLVSYFKTLTTTETKSVFNISHECADLIFPKLDLEKSQIIIVTDLKSQEWGCTYVKNSRLRTGWSHFRKEKKLVAKDSVVFMKNSSAVLNAVEFADKNMEFEVVYYPTVVDDAMKIGWESGMRVKLTLKKDESSNSKTYYHPKGTISTVFNYSCNVPNWRILEDGSKILQNTNIFNPWLVEACNMTALDHAQYSSPQQIPYSSPPITVPQLPPPPPASPFIAMPELPNSTMGSLNQTWLDSDTFSAGMQGARHDHLSVSDDLLPQLTGQQVRNANFGCVRVHPYEITSDAHGGLEGLSFSP*
MtARF25	Medtr5g060780.1	399	MSLPLPPRVDPKIWQICVGPDVKIPKIHSKVYYFPRGHLEHACSSPTAATRTILDRYRSSIPCIVSSVDLFVDPHTDEVFAKLLLTPVTDQEPPPPVVPGQEDDDGDNLVSYVKTLTQSDCTRVLCVPIECSNLIFPKLDLDKSQSITVTDLKNQEWRYTYTYSNSSRLHTGWLNFVREKKLVANDSVVFIKNSAGKISVGIRRNTKFTTDEAAEGSENLTDEIKVLDAAELAEKNTAFDVVYYPTASGWRDFVVDAKTVDDAMKIGWKSGMRVKLPLKKYESSNSKMTISQLKGTISFVFNHSSNVPNWRILEVNWDGLDIPQIPNLVNPWQVEVYNIHAPSTSSSTVNNPRLAESSSPQQIPYSMPGTSGPMSQAPSEVSSLAYLCNIGLQSQLGTR*
MtARF26	Medtr5g061220.1	528	MSSPPATMSVPPPRRVKSKIWQTCAGPSVNVPKVRSKVYYFPHGHLEHACPSPNPQTITVIDGYGPSFPCIITAVDLLADPHTDEVFAKLLLSPVTEGQEFPEVVDEEDDGGDKFVSFVKTLTKSDSNNGGGFSVPRICADLIFPKLDLNSPFPSQQLSVTDVHDRVWKFAHVYRGRPKRHLFTTGWTPFVNTKKLVAGDSIVFMKNTAGDIVVGIRRNIKFAAAETKAVNNKKEEGKENGLEVKREGFSRGGRRGMLTEKAVIEAVELAEKNLAFEVIYYPRANWCNFVVDANVVDDAMKIGWASGMRVKLPLKIDESSNSKMTFFQPQGTISNVSSVPNWRMLQVNWDELEILQNQNRVNPWQVELISHTPAVHLPFLSTKKPRLVQDSALFCDDKG…
MtARF27	Medtr5g061890.1	399	MSLPLPPRVDPKIWQICAGPDVKIPKIHSKVYYFPRGHLEHACSSPTAATRTILDRYRSSIPCIVSSVDLFVDPHTDEVFAKLLLTPVTDQEPPPPVVPGQEDDDGDNLVSYVKTLTQSDCTRVLCVPIECSNLIFPKLDLDKSQSITVTDLKNQERGYTYTYSNSSRLHTGWLNFVREKKLVANDSVVFIKNSAGKISVGIRRKTKFTTDEADEGSENLTDEIKVLDAAELAEKNTAFDVVYYPTASGWRDFVVDAKTVDDAMKIGWKSGMRVKLPLKKYESSNSKMTISQLKGTISFVYNHSSNVPNWRMLEVNWDGLDIPQNPNLVNPWQVEVYNIPAPSTSSSTVNNPRLAESSSPQQIPHSMAGSSGPMSQAPSEVSSSAYPCNIGMQSQLGAQ*
MtARF28	Medtr5g062970.1	239	MMLITISNRAQSSALLSDTGELHSEAFPTKSIFTIPTKIWQKCVGASVKIPKLHSKVYYFPQGHLKHVSPHTIITLLHCYPPSISCIISAVDLLVDPHTDEVFAKLLLTPVMDGHGHEQEAPPEVPAEDDDGYNVVSFVKILTQSDCNSGCGFIVPLPCVDLILPKLSLDDPMPSQKLSVTDIQGRIWQYTHIYRGKSKRHLFSRGWTSFVNNKKLVAGDSFVFIKNSAWWLMLNWHHH*
MtARF29	Medtr5g074840.1	163	MRLQQEQKEAYLPAELGTPSKQPTNYFCKTLTASQVTQALTGDCLCLVGRLKKCFLLRHLLTTGWSVFVSAKILVAGDSVMFTWNEKNQLLFGIRHAIWPQTVMPSSVLSTDSLHLGLLAAVAHAAATNSPFTIFYNPRACPSEFVIPSLSIMLEYVKVVYHA*
MtARF30	Medtr5g076270.1	841	MKLSTSGMSQQGHEGGEKKCLNSELWHACAGPLVSLPTAGTRVVYFPQGHSEQVSATTNREIDGQIPNYPSLPPQLICQLHNVTMHADVETDEVYAQMTLQPLTPQEQKDTFLPMELGIPSKQPTNYFCKTLTASDTSTHGGFSVPRRAAEKVFPPLDFSQQPPAQELIARDLHDVEWKFRHIFRGQPKRHLLTTGWSVFVSAKRLVAGDSVLFIWNEKNQLLLGIRRASRPQTVMPSSVLSSDSMHIGLLAAAAHAAATNSCFTVFFNPRASPSEFVIPLSKYIKAVYHTRVSVGMRFRMLFETEESSVRRYMGTITSISDMDPVRWPNSHWRSVKVGWDESTAGERQPRVSLWEIEPLTTFPMYPSLFPLRLKRPWHPGTSSFLDGRDEATNGLMWM…
MtARF31	Medtr5g082140.1	460	MDPQEPKRVDREIWQCLAGPSFKIPKLNSQVFYFPLGHLEHACPSPNTEALSLINSYRPIIPCVVSDVDLLADLQTDEVFAKLILTPITNDSVHEPQEPEVRENEHGGDRLVFSGKTLTQSDANNGGAFSVPSECAKLIFPPLDLTSPMPSQVLPIKDIHNFVWNFRHTYRGSPKRHLITTKWSKFVDTKKIIGGDSLVLMKISKDKDKDKIFIGIRRHKLSAAAKITEKSVMEAAELADKNMTFEVIYYPTASHWCNFVVDAEAVKKAMQINWQSGMRVKHCLKTDESSKRSSIFQGTVSALSDPSHHPWRMLQVNWDESEVSQNPSQVSPWQIELISHTPALPLQFPPQKKLRIAHVSALSTNIERPSIPEIEFNFFNPASMNCDAFLNSMQGTRPN…
MtARF32	Medtr5g460920.1	399	MSLPLPPRVDPKIWQICVGPDVKIPKIHSKVYYFPRGHLEHACSSPTAATRTILDRYRSSIPCIVSSVDLFVDPHTDEVFAKLLLTPVTDQEPPPPVVPGQEDDDGDNLVSYVKTLTQSDCTRVLCVPIECSNLIFPKLDLDKSQSITVTDLKNQEWWYTYTYSNSSRLHTGWLNFVREKKLVANDSVVFIKNSAGKISVGIRRNTKFTTDEAVEGSENLTDEIKVLDAAELAEKNTAFDVVYYPTASGWRDFVVDAKTVDDAMKIGWKSGMRVKLPLKKYESSNSKMTISQLKGTISFVFNHSSNVPNWRILEVNWDGLDIPQIPNLVNPWQVEVYNIHAPSTSSSTVNNPRLAESSSPQQIPYSMPGTSGPMSQAPSEVSSLAYLCNIGLQSQLGTR*
MtARF33	Medtr7g062540.1	680	MMMNNGEEDELYEQLWKACAGPHVEVPRAGQRVFYFPQGHMEQLEVSTNQELNQRIPLFKLPNKILCRVVNVHLLAEQETDEVYAQITLVPESNQTEPTSLDPCPAEPPRPRTHSFSKVLTNSDTSTHGGFSVLRKHATECLPSLDMSQSTPTQELVAKDLHNYEWHFKHIFRGQPRRHLLTTGWSTFVTSKRLVAGDTFVFLRGHNGELRVGVRHLASPQSCMPSSVISGQSMHLGVLATASHAVATQTLFVVYYKPRMSQFIISVNKYMEAINQKFSVGMRFKMSFDGDDSPETDKRFSGTIIGQEDISSHWLNSKWRSLKVQWDDPASIPRPDRISPWEIEPLMASVPTSIQPAVAKYKRPRLPSEVPDFGDTTVGDSTYWEAGLAQSDITQVNNV…
MtARF34	Medtr7g101275.1	405	MVQMPEVNSQVFYFPQGHAEHACEPVNFSAYSKIPSFIPCRVEDIRYMANHETDEVYAKLRLVPMNINQVSFDNDGVAGINVSETKDKHQSFAKTLTQSDANNGGGFSCPRYCAEMIFPRMDYSGNPPFQGIYPKDVHGEKWHFRHVYRGTPKRHLLTTGWSPFVSDKKLASGDSVVFLRSENGELRVGIWREKRRNNVGVVRVEIWGKVKVLEVIEAVRLGTNMQPFDVVYYPRSGTPEFFVKTSLIGITLQIRWCPGMRFKMPIETEDSSRISWFIGTVASVQAADPSWPDSLWRLLQPSFQQPFNNISTMLMTLTNNSVLQKPNTSENVCSHSISTSTQSLKKPDHAKPHQLVLFGQTIQIDAGNETSEKKMTNHLSDLHLQGLPTRSSDERFEWN…
MtARF35	Medtr7g101280.1	648	MKEKRKGCSPTEMNMESKKKLKNVNKSVDPQLWHAVAGGMVQMPEVNSQVFYFPQGHAEHACEPVNFSSYSKIPSFIPCRVEAIRYMANHETDEVYAKLRLVPMNINQVSFDNDGVAGINVSETKDKHQSFAKTLTQSDANNGGGFSCPRYCAETLFPRLDYSANPPLQDIFPKDVHGEKWHFRHVYRGTPKRHLLTTGWSPFVSDKKLASGDSIVFLRSENGDLHVGIRRAKRRNNVGVDPLSGWKSGSGIGICAAPPYGGFPSFSGEEDNKLRRNGKGNGLLISDGMMGRGKVKALEVIEAVRLGTNMQPFDVVYYPRSGTPEFFVKTSLIGMALQIRWCPGMRFKMAIETEDSSRISWFIGTVASVQAADPSWSDSMWRLLEVTWDEPELLKNVKR…
MtARF36	Medtr8g027440.1	677	MAHLECNLRVPGGSSQQEKGVKNDDLYEELWKLCAGPLVDVPNTGDRVFYFPQGHMEQLQASTDQELNQEIPHFNLPSKILCRVVNIQLLAEQETDEVYACVALLPESDQTEPVDPDPNPSDSPKQKFHSFCKILTASDTSTHGGFSVLRKHATECLPPLDMAPATPTQELAAKDLHGFEWKFKHIYRGQPRRHLLTTGWSTFVASKRLVAGDAFVFLRGENGQLRVGVRRIAKQHSPMPSSVISSQSMHLGVLATASHAVMTRTMFVVYYKPRTSQFIVGLNKYLEAVNNHKFSVGMRFKMRFEGEDSPERRFSGTIVGVGDVSAGWSNSHWRSLKVQWDEAATIPRPERVSSWEIEPFIASPTLNVAQTSVKSKRSRPADVSSCGFWYPGSSQAHEH…
MtARF37	Medtr8g079492.1	914	MKLSSAGFSPPPQEGEKRVLDSELWHACAGPLVCLPADGSRVVYFPQGHSEQVAVSTNREVDTYIPNPSLPPQLICQLHNLTMHADTETDEVYAQMTLQPLNPEEQKEAYLPAELGTANKQPTNYFCKILTASDTSTHGGFSVPRRAAEKVFPPLDFTQQPPAQELIARDLHGNDWKFKHIFRGQPKRHLLTTGWSVFVSAKRLVAGDSVLFIWNEKNQLLLGIRRASRPQHMMPSSVLSSDSMHLGLLAAAAHAAATNSRFTIFYNPRASPSEFVIPLAKYVKAVYHTRVSVGMRFRMLFETEESSVRRYMGTITGISDLDSVRWPNSHWRSVKVGWDESTAGERQPRVSLWEIEPLTTFPMYPSPFPLRLKRPWPPGLPSFHGLKDDDFGMNSPLLW…
MtARF38	Medtr8g100050.1	833	MFGMRDLEEERNMASSEVSMKGNSVNGKGENNVDGVGDAQNGSSSSSTGREAEAALYRELWHACAGPLVTVPREGELVFYFPQGHIEQVEASTNQASEQHMPVYDLRPKILCRVINVMLKAEPDTDEVFAQVTLVPEPNQDENAVEKEAPPAPPPRFHVHSFCKTLTASDTSTHGGFSVLRRHADECLPPLDMSKQPPTQELVAKDLHGNEWRFRHIFRGQPRRHLLQSGWSVFVSSKRLVAGDAFIFLRGENGELRVGVRRAMRQQGNVPSSVISSHSMHLGVLATAWHAVLTGTMFTVYYKPRTSPAEFIVPYDQYMESLKNNYTIGMRFKMRFEGEEAPEQRFTGTIVGIEDSDSKRWPTSKWRCLKVRWDETSNIPRPERVSPWKIEPALAPPAL…
MtARF39	Medtr8g101360.1	1096	MTTTLEEGPSAAIAAVASEGEDKNDGGVNSELWQACAGPLVNLPLPGTHVVYFPQGHSEQVAASLKKDGDVQVPNYSNLPSKLPCTLHSLTLHADSDTDEVYARMTLQPVSSFDMDAILRSDISLKSNKPQPEFFCKQLTASDTSTHGGFSVPRRAAEKIFPPLDFSAQPPAQELVAKDLHGNVWKFRHIYRGQPKRHLLTTGWSLFISGKRLLAGDSVLFIRDEKQQLLLGIRRANRQPTNLSSSVLSSDSMHIGILAAAAHASANNSPFTVFYNPRASPSEFVIPLAKYYRAVYSHQISPGMRFRMMFETEDSGTRRYMGTVIGVSDLDSVRWKNSQWRNLQVGWDEATAGERRSRVSIWEIEPVTAPFFICPPPFFRPKRPRQPGMPDDESFDFSN…
MtARF40	Medtr8g446900.1	381	MEIPNYHLPSKILCIVVGVQLMVKVDTDEIFTLVTLFPLLEQQEYVLEDNHALHSPDEIYSFSKLLTSMETSTQGGLYIPKQHADRCFPQLDMTLQPPMQDLVVKDLQGIEWNFRHIYCDHERAHLLTNGWNTFVNSKNLRPGDSCIFVSGENGEIGIGIRRAMKQHSHICTKLCQQSSQNIQLGALAAVVHAVSIGSLFHLQYHPWIAPFEFMIPLKTYVESIEKDYSIGTRVHMLSEVGGCPRRYGTIVGNEDIDPIRWPGSEWRCIKVQWDSMLNIERVCPWWIEPLGSPKIMLKGIPIFPLPNKTDVPNPSLLGLNNFANENITGSSSKPEYHKVDMDLEGQQYNTGNDKKSIFSIFAFFICLCFFTFVIFVFRPLL*
