# Supplementary material for: Genome-Wide Identification and Expression Analysis of the Aux/IAA and Auxin Response Factor Gene Family in Medicago truncatula
Source: Int J Mol Sci. 2021 Sep 28;22(19):10494. doi: 10.3390/ijms221910494 (PMC8532000; doi:10.3390/ijms221910494)
Supplement: Supplementary file 1 [file ijms-22-10494-s001.zip › Supplementary/Table S2 Synteny analysis of IAA and ARF genes in the genomes of Medicago truncatula, Arabidopsis thaliana and soybean.xlsx]

## Sheet: Sheet1
Table S2 Synteny analysis of IAA and ARF genes in the genomes of Medicago truncatula, Arabidopsis thaliana and Soybean
		identity				identity				identity
MtIAA3/Medtr1g070520.1	MtIAA21/Medtr7g096090.1	0.7104		MtIAA2/Medtr1g069495.1	GmIAA11/Glyma.03G167400.1	0.6954		MtARF1/Medtr1g024025.1	GmARF43/Glyma.14G217700.1	0.781
					GmIAA33/Glyma.10G040400.1	0.7158			GmARF50/Glyma.17G256500.1	0.7716
MtIAA6/Medtr1g085750.1	MtIAA22/Medtr7g110790.1	0.6554			GmIAA40/Glyma.13G127000.1	0.7415
					GmIAA56/Glyma.19G168500.1	0.7263		MtARF4/Medtr1g094960.1	GmARF24/Glyma.10G210600.1	0.7205
MtARF8/Medtr2g014770.1	MtARF19/Medtr4g088210.1	0.6552							GmARF55/Glyma.20G180000.1	0.7248
				MtIAA3/Medtr1g070520.1	GmIAA10/Glyma.03G158700.1	0.7214
MtARF11/Medtr2g043250.1	MtARF20/Medtr4g124900.1	0.7891			GmIAA32/Glyma.10G031900.1	0.7812		MtARF5/Medtr2g005240.1	GmARF29/Glyma.12G164100.1	0.9091
					GmIAA55/Glyma.19G161100.1	0.7405
MtARF12/Medtr2g093740.1	MtARF18/Medtr4g060460.1	0.7247						MtARF8/Medtr2g014770.1	GmARF17/Glyma.07G202200.1	0.7006
				MtIAA4/Medtr1g070830.1	GmIAA7/Glyma.02G142600.1	0.7703			GmARF37/Glyma.13G234200.1	0.7637
					GmIAA9/Glyma.03G158600.1	0.6698			GmARF35/Glyma.13G174000.1	0.7078
					GmIAA54/Glyma.19G161000.1	0.4393			GmARF44/Glyma.15G078800.1	0.7446
				MtIAA5/Medtr1g080860.1	AT3G04730.1/AtIAA16	0.648		MtARF9/Medtr2g018690.1	GmARF36/Glyma.13G221400.1	0.865
					GmIAA13/Glyma.03G247400.1	0.7131			GmARF45/Glyma.15G091000.1	0.8782
					GmIAA58/Glyma.19G245200.1	0.6667
								MtARF11/Medtr2g043250.1	GmARF22/Glyma.09G072200.1	0.8009
				MtIAA6/Medtr1g085750.1	AT2G46990.1/AtIAA20	0.4626			GmARF33/Glyma.13G112600.1	0.7676
					GmIAA5/Glyma.02G007300.1	0.7418			GmARF46/Glyma.15G181000.2	0.808
					GmIAA12/Glyma.03G224800.1	0.6398			GmARF49/Glyma.17G047100.1	0.7493
					GmIAA34/Glyma.10G138500.1	0.7418
					GmIAA57/Glyma.19G221900.1	0.6503		MtARF13/Medtr2g094570.1	GmARF31/Glyma.12G174100.1	0.7335
									GmARF38/Glyma.13G325200.1	0.7199
				MtIAA9/Medtr1g109510.1	GmIAA38/Glyma.10G270500.1	0.8032
					GmIAA59/Glyma.20G120800.1	0.8075		MtARF14/Medtr3g064050.1	GmARF26/Glyma.11G204200.1	0.8772
									GmARF51/Glyma.18G046800.1	0.8664
				MtIAA11/Medtr2g101500.1	GmIAA20/Glyma.07G018100.1	0.5867
					GmIAA25/Glyma.08G203100.1	0.5891		MtARF15/Medtr3g073420.1	AT1G77850.1/AtARF17	0.4884
					GmIAA44/Glyma.13G356600.1	0.7619			GmARF9/Glyma.04G254200.1	0.6227
					GmIAA50/Glyma.15G017500.1	0.7176			GmARF32/Glyma.13G084700.1	0.5138
									GmARF41/Glyma.14G166500.1	0.4792
				MtIAA12/Medtr2g102490.1	GmIAA46/Glyma.13G361200.1	0.5856
					GmIAA48/Glyma.15G012700.1	0.5492		MtARF17/Medtr4g058930.1	GmARF28/Glyma.12G076200.1	0.7741
									GmARF31/Glyma.12G174100.1	0.7018
				MtIAA13/Medtr3g106850.1	AT4G32280.1/AtIAA29	0.3306			GmARF38/Glyma.13G325200.1	0.685
					GmIAA14/Glyma.04G066300.1	0.6288
					GmIAA17/Glyma.06G067700.1	0.6376		MtARF18/Medtr4g060460.1	AT5G60450.1/AtARF4	0.5987
									GmARF27/Glyma.12G071000.1	0.7819
				MtIAA14/Medtr4g011880.1	GmIAA21/Glyma.07G034200.1	0.788			GmARF39/Glyma.13G328000.1	0.7989
					GmIAA26/Glyma.08G207900.1	0.7842
								MtARF19/Medtr4g088210.1	GmARF17/Glyma.07G202200.1	0.7331
				MtIAA15/Medtr4g115075.1	GmIAA42/Glyma.13G159000.1	0.5068			GmARF35/Glyma.13G174000.1	0.7414
					GmIAA53/Glyma.17G112300.1	0.4766			GmARF37/Glyma.13G234200.1	0.6595
									GmARF44/Glyma.15G078800.1	0.6472
				MtIAA16/Medtr4g124300.1	AT3G17600.1/AtIAA31	0.5401
					GmIAA39/Glyma.13G117100.1	0.7704		MtARF20/Medtr4g124900.1	GmARF22/Glyma.09G072200.1	0.775
					GmIAA52/Glyma.17G042800.1	0.7653			GmARF33/Glyma.13G112600.1	0.8513
									GmARF46/Glyma.15G181000.2	0.785
				MtIAA17/Medtr4g128070.1	AT5G57420.1/AtIAA33	0.7759			GmARF49/Glyma.17G047100.1	0.8433
				MtIAA18/Medtr5g030710.1	GmIAA1/Glyma.01G019400.1	0.7845		MtARF23/Medtr5g060630.1	GmARF32/Glyma.13G084700.1	0.3848
					GmIAA29/Glyma.09G203300.1	0.7725			GmARF41/Glyma.14G166500.1	0.384
				MtIAA19/Medtr5g067350.1	GmIAA8/Glyma.02G218100.3	0.7135		MtARF30/Medtr5g076270.1	GmARF3/Glyma.02G239600.1	0.8775
					GmIAA47/Glyma.14G185400.1	0.7135			GmARF42/Glyma.14G208500.1	0.8818
									GmARF51/Glyma.18G046800.1	0.8414
				MtIAA20/Medtr6g488150.1	GmIAA23/Glyma.08G036400.1	0.6259
					GmIAA28/Glyma.09G193000.1	0.6781		MtARF33/Medtr7g062540.1	GmARF16/Glyma.07G134800.1	0.7618
									GmARF52/Glyma.18G184500.1	0.757
				MtIAA21/Medtr7g096090.1	GmIAA10/Glyma.03G158700.1	0.7885
					GmIAA32/Glyma.10G031900.1	0.7808		MtARF34/Medtr7g101275.1	GmARF23/Glyma.10G053500.1	0.5501
					GmIAA55/Glyma.19G161100.1	0.7846			GmARF34/Glyma.13G140600.2	0.5447
									GmARF53/Glyma.19G181900.1	0.6035
				MtIAA22/Medtr7g110790.1	AT2G46990.1/AtIAA20	0.4702
					GmIAA5/Glyma.02G007300.1	0.6918		MtARF36/Medtr8g027440.1	AT2G46530.3/AtARF11	0.542
					GmIAA12/Glyma.03G224800.1	0.744			GmARF7/Glyma.03G258300.1	0.6667
					GmIAA34/Glyma.10G138500.1	0.6918			GmARF14/Glyma.07G054800.1	0.7538
					GmIAA57/Glyma.19G221900.1	0.7333			GmARF48/Glyma.16G023600.1	0.7601
				MtIAA23/Medtr8g014520.1	GmIAA19/Glyma.07G015200.1	0.565		MtARF38/Medtr8g100050.1	GmARF8/Glyma.04G200600.1	0.7742
					GmIAA24/Glyma.08G200700.1	0.5684			GmARF11/Glyma.05G200800.4	0.7993
					GmIAA51/Glyma.15G020300.1	0.5633			GmARF13/Glyma.06G164900.1	0.768
									GmARF19/Glyma.08G008100.1	0.8056
				MtIAA24/Medtr8g067530.1	GmIAA1/Glyma.01G019400.1	0.8033
					GmIAA27/Glyma.08G273500.1	0.8056		MtARF39/Medtr8g101360.1	GmARF12/Glyma.05G221300.1	0.7208
									GmARF20/Glyma.08G027800.2	0.7179
				MtIAA25/Medtr8g103030.1	GmIAA16/Glyma.05G229300.1	0.7306
					GmIAA23/Glyma.08G036400.1	0.7333
