# Supplementary material for: Genome-Wide Identification and Expression Analysis of the Aux/IAA and Auxin Response Factor Gene Family in Medicago truncatula
Source: Int J Mol Sci. 2021 Sep 28;22(19):10494. doi: 10.3390/ijms221910494 (PMC8532000; doi:10.3390/ijms221910494)
Supplement: Supplementary file 1 [file ijms-22-10494-s001.zip › Supplementary/Table S3 The expression pattern of MtIAA and MtARF genes in different developmental tissues of Medicago truncatula.xlsx]

## Sheet: Sheet1
Table S3 The expression pattern of MtIAA and MtARF genes in different developmental tissues of Medicago truncatula
Microarray data
Gene name	Leaf	Petiole	Stem	Flower	Pod	Root	Seed 10dap	Seed 12dap	Seed 16dap	Seed 20dap	Seed 24dap	Seed 36dap
MtIAA1	670.163	1379.97	1792.62	2086.53	1016.83	1413.97	41.54	31.5728	31.3225	143.45	186.592	276.961
MtIAA2	1063.3	487.272	606.367	583.084	456.314	771.289	1068.53	766.023	802.243	914.577	683.997	764.438
MtIAA3	5078.08	7827.59	5058.27	15624.4	1266.25	530.796	164.515	86.2218	39.4066	19.301	13.195	12.0826
MtIAA4	984.279	1118.13	634.805	2636.33	263.667	430.152	16.3017	14.9962	18.6205	23.8575	26.4452	105.167
MtIAA5	133.597	132.543	129.846	180.814	70.4285	112.963	41.5933	30.6525	30.5602	28.7679	25.8841	20.2724
MtIAA6	7.73621	7.68511	13.8583	36.2414	34.4645	11.4601	8.79522	11.3719	8.58302	7.19214	7.65325	49.2564
MtIAA7	6950.72	12889.2	10290.3	14427.8	3018.6	7281.76	601.347	369.46	261.077	295.077	199.719	79.8122
MtIAA8	1933.47	4011.78	2851	4606.93	2020.64	2893.27	48.3024	132.851	177.018	517.298	786.347	1486.21
MtIAA11	351.449	3748.07	3977.87	1352.38	2886.77	867.533	639.112	765.803	857.093	686.348	515.317	87.9436
MtIAA13	47.9946	21.3528	21.8022	9.49131	9.60986	11.5113	8.13451	8.22411	9.13823	9.25531	11.7318	12.1505
MtIAA14	277.837	625.692	759.8	221.99	444.664	278.437	30.9433	36.0929	51.5437	75.8445	83.4661	83.1669
MtIAA17	11.7826	17.2404	26.3517	121.016	17.073	30.3066	12.5821	13.4589	14.0896	12.8813	13.7443	18.775
MtIAA18	1746.96	4185.34	4352.46	4223.52	3238.89	3447.49	3506.01	3543.93	4532.1	4640.54	4323.85	2046.55
MtIAA19	114.652	615.811	680.704	610.336	514.425	971.553	2815.4	1314.62	534.45	745.996	664.263	153.728
MtIAA22	7.46873	6.87136	7.95989	7.39258	7.4537	9.04485	7.12537	8.4815	9.93948	15.0347	27.8317	35.8933
MtIAA23	84.5187	110.461	104.557	1262.27	165.389	105.696	71.219	62.5866	61.7012	150.37	223.978	187.575
MtIAA24	1109.36	1792.3	2451.79	1966.89	3774.59	1600.52	1446.63	1101.99	1494.78	1292.56	1111.53	280.5
MtIAA25	188.563	846.924	1471.05	744.44	656.334	572.475	175.405	173.692	501.486	577.008	474.816	289.264
MtARF1	55.5162	169.656	286.197	376.828	408.57	866.976	564.089	559.46	860.285	950.995	677.048	148.92
MtARF3	97.9104	113.64	151.515	206.472	53.8085	113.73	93.8957	110.176	141.951	209.299	221.362	130.275
MtARF4	9.82343	14.6492	10.7754	9.26911	10.46	12.5204	8.46816	8.27778	10.9451	9.33359	10.9039	12.8573
MtARF5	214.777	319.904	259.562	147.28	152.501	321.083	144.122	98.3996	192.593	170.031	228.785	422.702
MtARF6	9.3448	8.85491	7.53673	8.03806	7.2815	7.08337	9.19477	9.28361	7.77843	7.5044	9.64913	9.12332
MtARF8	26.4019	116.304	114.081	49.2435	84.2839	50.111	65.537	33.5077	31.7163	47.4109	58.5164	80.507
MtARF9	156.041	418.639	417.894	1260.88	868.475	192.143	183.252	238	215.685	243.981	254.236	192.218
MtARF11	219.982	423.219	430.563	217.577	132.214	487.971	84.3346	84.4063	89.474	92.6981	130.84	308.028
MtARF13	100.863	217.135	101.102	102.321	38.6605	64.6441	143.569	147.036	253.814	212.704	173.646	115.14
MtARF14	33.2407	227.349	533.187	429.557	688.589	118.906	89.3097	69.7191	119.577	125.731	140.783	172.469
MtARF15	31.6354	30.421	32.7518	29.9394	23.825	45.4877	134.53	101.003	86.8209	91.3373	87.4185	43.8968
MtARF16	250.467	248.292	267.791	448.558	165.666	1263.56	196.969	325.433	271.289	241.573	188.846	129.144
MtARF18	134.779	538.176	650.712	240.444	289.681	176.341	36.944	66.4365	82.3364	39.1602	17.8427	13.8005
MtARF20	346.472	806.844	965.138	989.549	281.596	364.633	185.449	267.281	401.075	650.933	665.358	308.514
MtARF21	9.16017	8.51149	9.53129	9.34642	8.74306	8.79398	9.31978	7.54436	8.8205	7.37357	8.94512	9.52057
MtARF22	9.16118	9.01302	9.69673	8.78121	8.40955	8.08342	9.72602	8.94526	8.6428	8.51851	8.76249	11.2847
MtARF29	110.973	74.5877	60.713	63.6075	79.997	42.5985	63.0721	74.4435	49.1001	51.0718	56.223	67.1719
MtARF30	21.5621	130.064	131.546	80.1725	197.024	27.1303	14.6481	14.4226	22.0928	18.6074	28.6376	44.6084
MtARF33	31.2239	57.2944	116.129	184.152	49.0009	2754.33	86.4423	208.828	294.953	490.741	399.038	33.463
MtARF34	6.17137	6.40792	6.49783	6.17329	6.31382	6.18809	7.0762	6.70005	7.27344	7.49678	6.43464	6.35497
MtARF37	241.617	1074.4	737.542	578.252	512.518	139.548	76.9453	133.533	139.943	186.169	225.317	241.984
MtARF38	2511.11	2978.22	2730.55	2250.86	2810.7	2675.69	2751.4	2567.85	2821.66	2884.32	2847.46	1232.11
MtARF39	473.454	470.033	451.967	274.705	210.405	413.816	280.884	229.081	172.683	200.184	228.583	225.968
MtARF40	13.5051	12.9299	10.7239	14.3752	18.0123	11.2723	43.3812	244.647	440.148	308.392	192.433	62.5002
