# Supplementary material for: Genome-Wide Identification and Expression Analysis of the Aux/IAA and Auxin Response Factor Gene Family in Medicago truncatula
Source: Int J Mol Sci. 2021 Sep 28;22(19):10494. doi: 10.3390/ijms221910494 (PMC8532000; doi:10.3390/ijms221910494)
Supplement: Supplementary file 1 [file ijms-22-10494-s001.zip › Supplementary/Table S4 The promoter information of MtIAA and MtARF genes.xlsx]

## Sheet: MtIAA
Table S4 The promoter information of MtIAA genes
Gene name	Gene ID	Cis-element name	Sequence	Function	Location
MtIAA1	Medtr1g040675.1	ABRE	ACGTG	abscisic acid responsiveness	+1664
		ARE	AAACCA	anaerobic induction	-1432
		AuxRR-core	GGTCCAT	auxin responsiveness	+80
		Box 4	ATTAAT	light responsiveness	+656
		LTR	CCGAAA	low-temperature responsiveness	+1119
		TATC-box	TATCCCA	gibberellin-responsiveness	-116
		TC-rich repeats	ATTCTCTAAC	defense and stress responsiveness	-725
		TGA-element	AACGAC	auxin-responsive element	-133
MtIAA2	Medtr1g069495.1	ABRE	ACGTG	abscisic acid responsiveness	+162/+1170/+350/+348/+351
		Box 4	ATTAAT	light responsiveness	-1556
		CGTCA-motif	CGTCA	MeJA-responsiveness	-421/-593
		LTR	CCGAAA	low-temperature responsiveness	+1679
		P-box	CCTTTTG	gibberellin-responsive element	-431
MtIAA3	Medtr1g070520.1	ABRE	ACGTG	abscisic acid responsiveness	+1716/-1895/-1893/+1896
		ARE	AAACCA	anaerobic induction	+494/+1458
		Box 4	ATTAAT	light responsiveness	+231/-1981
		CAT-box	GCCACT	meristem expression	-1776
		CGTCA-motif	CGTCA	MeJA-responsiveness	+923/-1578
		P-box	CCTTTTG	gibberellin-responsive element	+333/+700
		TATC-box	TATCCCA	gibberellin-responsiveness	+587/+1967/+1850
		TCA-element	CCATCTTTTT	salicylic acid responsiveness	+1971
		TGA-element	AACGAC	auxin-responsive element	-1841
		circadian	CAAAGATATC	circadian control	-706
MtIAA4	Medtr1g070830.1	ARE	AAACCA	anaerobic induction	-1466/-1541
		Box 4	ATTAAT	light responsiveness	+544/-1252/-1225
		CGTCA-motif	CGTCA	MeJA-responsiveness	+1266
		GCN4_motif	TGAGTCA	endosperm expression	-1217
		TATC-box	TATCCCA	gibberellin-responsiveness	-1447
		circadian	CAAAGATATC	circadian control	-1831
MtIAA5	Medtr1g080860.1	ABRE	CACGTG	abscisic acid responsiveness	+133/+1952/-180/+134/-1951
		ARE	AAACCA	anaerobic induction	+257/+1866/+317
		AuxRR-core	GGTCCAT	auxin responsiveness	-1099
		Box 4	ATTAAT	light responsiveness	+25/+742/+738/+746
		CGTCA-motif	CGTCA	MeJA-responsiveness	+182
		GCN4_motif	TGAGTCA	endosperm expression	-1560
		LTR	CCGAAA	low-temperature responsiveness	+188/+1104
		MBS	CAACTG	drought-inducibility	-696
		TATC-box	TATCCCA	gibberellin-responsiveness	+139/+1677
MtIAA6	Medtr1g085750.1	ARE	AAACCA	anaerobic induction	-61/+439/+387
		Box 4	ATTAAT	light responsiveness	+43/+1373/+454
		CGTCA-motif	CGTCA	MeJA-responsiveness	+25
		TATC-box	TATCCCA	gibberellin-responsiveness	+565/+1254
		TCA-element	CCATCTTTTT	salicylic acid responsiveness	-95
MtIAA7	Medtr1g093240.1	ABRE	ACGTG	abscisic acid responsiveness	+137/-1874/+1051/+1877/+643/-1876/+1109
		AuxRR-core	GGTCCAT	auxin responsiveness	+1274
		Box 4	ATTAAT	light responsiveness	-1440/-1475
		CAT-box	GCCACT	meristem expression	-231/-1723
		CGTCA-motif	CGTCA	MeJA-responsiveness	-1043/-1101
		GARE-motif	TCTGTTG	gibberellin-responsive element	+888
		GCN4_motif	TGAGTCA	endosperm expression	-917
		MBS	CAACTG	drought-inducibility	+430/+1890
		TCA-element	CCATCTTTTT	salicylic acid responsiveness	-771
MtIAA8	Medtr1g093350.1	ABRE	ACGTG	abscisic acid responsiveness	+210/-1927/+1251
		ARE	AAACCA	anaerobic induction	-884
		Box 4	ATTAAT	light responsiveness	+289/-1214/+683/+495/-1118
		GARE-motif	TCTGTTG	gibberellin-responsive element	+1317
		P-box	CCTTTTG	gibberellin-responsive element	-86/+528/-377
		TCA-element	CCATCTTTTT	salicylic acid responsiveness	+101
		TGA-element	AACGAC	auxin-responsive element	+1018
MtIAA9	Medtr1g109510.1	ABRE	ACGTG	abscisic acid responsiveness	-1249/-1251/+1526
		Box 4	ATTAAT	light responsiveness	+678/-1912/+838
		CAT-box	GCCACT	meristem expression	-1165
		CGTCA-motif	CGTCA	MeJA-responsiveness	+1279/-1391
MtIAA10	Medtr2g100780.1	ABRE	ACGTG	abscisic acid responsiveness	+107/+213/+212
		ARE	AAACCA	anaerobic induction	-344/+630/-421/+1592
		Box 4	ATTAAT	light responsiveness	+878/-1697/-1431/-1726/-1307/-1664
		GCN4_motif	TGAGTCA	endosperm expression	-1833
		LTR	CCGAAA	low-temperature responsiveness	+275
		P-box	CCTTTTG	gibberellin-responsive element	-6
		TCA-element	CCATCTTTTT	salicylic acid responsiveness	+573
		circadian	CAAAGATATC	circadian control	-1366
MtIAA11	Medtr2g101500.1	ARE	AAACCA	anaerobic induction	+886/+1452
		Box 4	ATTAAT	light responsiveness	-1514/-1817
		CAT-box	GCCACT	meristem expression	-1537
		MBS	CAACTG	drought-inducibility	-564
MtIAA12	Medtr2g102490.1	ABRE	ACGTG	abscisic acid responsiveness	-154/+868/+832/+831/+867
		ARE	AAACCA	anaerobic induction	+186/-1064
		Box 4	ATTAAT	light responsiveness	-1158
		CAT-box	GCCACT	meristem expression	-1103
		CGTCA-motif	CGTCA	MeJA-responsiveness	-200
		GARE-motif	TCTGTTG	gibberellin-responsive element	-441
		TC-rich repeats	GTTTTCTTAC	defense and stress responsiveness	+579/+1119
		circadian	CAAAGATATC	circadian control	+281
MtIAA13	Medtr3g106850.1	ARE	AAACCA	anaerobic induction	-224/-960/+814/-1123/+517/-1047/+869/+1422
		Box 4	ATTAAT	light responsiveness	+67/+322/+1181/-1541
		CGTCA-motif	CGTCA	MeJA-responsiveness	+767/+1678/-1412
		GCN4_motif	TGAGTCA	endosperm expression	+403
		TCA-element	CCATCTTTTT	salicylic acid responsiveness	+665
		TGA-element	AACGAC	auxin-responsive element	+913/+983
MtIAA14	Medtr4g011880.1	ARE	AAACCA	anaerobic induction	-1203
		Box 4	ATTAAT	light responsiveness	+720/-1699/-1448
		CAT-box	GCCACT	meristem expression	-1090
		GARE-motif	TCTGTTG	gibberellin-responsive element	+1908
		GCN4_motif	TGAGTCA	endosperm expression	-1194
		TC-rich repeats	GTTTTCTTAC	defense and stress responsiveness	+527
MtIAA15	Medtr4g115075.1	ARE	AAACCA	anaerobic induction	+4/+1269
		AuxRR-core	GGTCCAT	auxin responsiveness	-1036
		Box 4	ATTAAT	light responsiveness	+31/+685/+259/-1995/+253/-1915/+647
		CGTCA-motif	CGTCA	MeJA-responsiveness	+1257
		LTR	CCGAAA	low-temperature responsiveness	+752
		MBS	CAACTG	drought-inducibility	+738
		TCA-element	CCATCTTTTT	salicylic acid responsiveness	-1109/-1528
MtIAA16	Medtr4g124300.1	ARE	AAACCA	anaerobic induction	-954/-1751
		AuxRR-core	GGTCCAT	auxin responsiveness	-915
		Box 4	ATTAAT	light responsiveness	+376
		CGTCA-motif	CGTCA	MeJA-responsiveness	+1384
		MBS	CAACTG	drought-inducibility	+795
		P-box	CCTTTTG	gibberellin-responsive element	-860
		TCA-element	CCATCTTTTT	salicylic acid responsiveness	-1359
MtIAA17	Medtr4g128070.1	ABRE	ACGTG	abscisic acid responsiveness	-511/-1300/+1301
		ARE	AAACCA	anaerobic induction	-417/+1428/-1200/+1459/-1180/-1261
		Box 4	ATTAAT	light responsiveness	+227/-1765
		CGTCA-motif	CGTCA	MeJA-responsiveness	-735/+1031
		LTR	CCGAAA	low-temperature responsiveness	-619
		TATC-box	TATCCCA	gibberellin-responsiveness	-918
MtIAA18	Medtr5g030710.1	ARE	AAACCA	anaerobic induction	+596/-1979/+1649
		Box 4	ATTAAT	light responsiveness	+877/+979/-1434/-1585
		CGTCA-motif	CGTCA	MeJA-responsiveness	+1851/+1870
		GCN4_motif	TGAGTCA	endosperm expression	-1489
		TGA-element	AACGAC	auxin-responsive element	+1921
MtIAA19	Medtr5g067350.1	Box 4	ATTAAT	light responsiveness	+818/-1734
		CGTCA-motif	CGTCA	MeJA-responsiveness	+642
		MBS	CAACTG	drought-inducibility	-206
		TCA-element	CCATCTTTTT	salicylic acid responsiveness	+60/+568
MtIAA20	Medtr6g488150.1	ABRE	ACGTG	abscisic acid responsiveness	+1284/+1287
		ARE	AAACCA	anaerobic induction	+536/-1819/+1103
		Box 4	ATTAAT	light responsiveness	+308/-1783
		CGTCA-motif	CGTCA	MeJA-responsiveness	-804
		GARE-motif	TCTGTTG	gibberellin-responsive element	+473
		MBS	CAACTG	drought-inducibility	-853/+993
MtIAA21	Medtr7g096090.1	ABRE	ACGTG	abscisic acid responsiveness	+1917/-131/-1916
		Box 4	ATTAAT	light responsiveness	+484
		CGTCA-motif	CGTCA	MeJA-responsiveness	+1407/+1878
		MBS	CAACTG	drought-inducibility	+1364
		TC-rich repeats	GTTTTCTTAC	defense and stress responsiveness	-1858
		TCA-element	CCATCTTTTT	salicylic acid responsiveness	+1077
		circadian	CAAAGATATC	circadian control	-1517
MtIAA22	Medtr7g110790.1	Box 4	ATTAAT	light responsiveness	+261/+681/+477/-1375
		MBS	CAACTG	drought-inducibility	+1116
MtIAA23	Medtr8g014520.1	ABRE	ACGTG	abscisic acid responsiveness	-1433/+1434
		ARE	AAACCA	anaerobic induction	+922/+1698/-938
		Box 4	ATTAAT	light responsiveness	+530/-1683/+718/-1499/+633/+880
		CGTCA-motif	CGTCA	MeJA-responsiveness	-1368
		MBS	CAACTG	drought-inducibility	+1944
		P-box	CCTTTTG	gibberellin-responsive element	+1630/-1800
		TATC-box	TATCCCA	gibberellin-responsiveness	+1344
MtIAA24	Medtr8g067530.1	ABRE	ACGTG	abscisic acid responsiveness	+626
		ARE	AAACCA	anaerobic induction	+858/1409
		Box 4	ATTAAT	light responsiveness	+210/-1114/+556/+393/-1079
		CAT-box	GCCACT	meristem expression	+487
		CGTCA-motif	CGTCA	MeJA-responsiveness	-252
		LTR	CCGAAA	low-temperature responsiveness	-830/+1693
		TC-rich repeats	GTTTTCTTAC	defense and stress responsiveness	-49
		TCA-element	CCATCTTTTT	salicylic acid responsiveness	+730
		circadian	CAAAGATATC	circadian control	-614
MtIAA25	Medtr8g103030.1	ABRE	ACGTG	abscisic acid responsiveness	-105/+815/+816
		ARE	AAACCA	anaerobic induction	+1936
		Box 4	ATTAAT	light responsiveness	+152/+1885/+1465

## Sheet: MtARF
Table S4 The promoter information of MtARF genes
Gene name	Gene ID	Cis-element name	Sequence	Function	Location
MtARF1	Medtr1g024025.1	ABRE	ACGTG	abscisic acid responsiveness	+880/+1315/+918/-1471/+916/-1469/+919
		Box 4	ATTAAT	light responsiveness	+304/-1250/-1100/-1676/-1028/-1246/-1207/-1871
		CGTCA-motif	CGTCA	MeJA-responsiveness	-138/-878
		LTR	CCGAAA	low-temperature responsiveness	-1196
		MBS	CAACTG	drought-inducibility	-1764
		TCA-element	CCATCTTTTT	salicylic acid responsiveness	-1014
MtARF2	Medtr1g058210.1	ABRE	ACGTG	abscisic acid responsiveness	-131
		Box 4	ATTAAT	light responsiveness	+358/-1363/+385/-1534/+362/-1279
		CAT-box	GCCACT	meristem expression	-1030
		GARE-motif	TCTGTTG	gibberellin-responsive element	+625
		GCN4_motif	TGAGTCA	endosperm expression	-1596/-1835
		LTR	CCGAAA	low-temperature responsiveness	-491
		MBS	CAACTG	drought-inducibility	-250
		TC-rich repeats	GTTTTCTTAC	defense and stress responsiveness	-1543
		TGA-element	AACGAC	auxin-responsive element	-572
MtARF3	Medtr1g064430.1	ABRE	ACGTG	abscisic acid responsiveness	+299/-492
		ARE	AAACCA	anaerobic induction	-716/+1844
		Box 4	ATTAAT	light responsiveness	+81/+658
		CAT-box	GCCACT	meristem expression	+1523
		CGTCA-motif	CGTCA	MeJA-responsiveness	-1260
		MBS	CAACTG	drought-inducibility	-1433
		TC-rich repeats	GTTTTCTTAC	defense and stress responsiveness	+1800/-1866
		circadian	CAAAGATATC	circadian control	-518/-1965
MtARF4	Medtr1g094960.1	ABRE	ACGTG	abscisic acid responsiveness	-1461
		ARE	AAACCA	anaerobic induction	-1063/-1366
		Box 4	ATTAAT	light responsiveness	+81/+986/+732/+466/+868
		CGTCA-motif	CGTCA	MeJA-responsiveness	+906/-1343
		GCN4_motif	TGAGTCA	endosperm expression	-980
		TATC-box	TATCCCA	gibberellin-responsiveness	-1044
MtARF5	Medtr2g005240.1	ABRE	ACGTG	abscisic acid responsiveness	-1759/-1780/+282/+1757/+1760
		ARE	AAACCA	anaerobic induction	+155/+600/-475
		AuxRR-core	GGTCCAT	auxin responsiveness	-971
		Box 4	ATTAAT	light responsiveness	-1180
		GARE-motif	TCTGTTG	gibberellin-responsive element	-1497
		LTR	CCGAAA	low-temperature responsiveness	-5/-114
		MBS	CAACTG	drought-inducibility	+1064/+1345
		TCA-element	AACGAC	auxin-responsive element	+487
MtARF6	Medtr2g006270.1	ABRE	ACGTG	abscisic acid responsiveness	+375
		Box 4	ATTAAT	light responsiveness	-1136/-1384/-1150
		CGTCA-motif	CGTCA	MeJA-responsiveness	+696
		MBS	CAACTG	drought-inducibility	-1176
		TC-rich repeats	GTTTTCTTAC	defense and stress responsiveness	+323
MtARF7	Medtr2g006380.1	Box 4	ATTAAT	light responsiveness	-1602/-1902/-1723
		CGTCA-motif	CGTCA	MeJA-responsiveness	-1687
		GCN4_motif	TGAGTCA	endosperm expression	-427
		TC-rich repeats	GTTTTCTTAC	defense and stress responsiveness	+22/+1470/-656
MtARF8	Medtr2g014770.1	ABRE	ACGTG	abscisic acid responsiveness	-126/-937/-862/-1845
		ARE	AAACCA	anaerobic induction	-770/-1463/+1055/-856/+1329
		CGTCA-motif	CGTCA	MeJA-responsiveness	+128/-1856/+622/+1943
		MBS	CAACTG	drought-inducibility	+1592
		P-box	CCTTTTG	gibberellin-responsive element	-1621
		TATC-box	TATCCCA	gibberellin-responsiveness	+1729
		TC-rich repeats	GTTTTCTTAC	defense and stress responsiveness	+997
		TCA-element	CCATCTTTTT	salicylic acid responsiveness	+414
MtARF9	Medtr2g018690.1	ARE	AAACCA	anaerobic induction	-551/-1570/+788/+1905
		AuxRR-core	GGTCCAT	auxin responsiveness	-1272
		Box 4	ATTAAT	light responsiveness	+138/-1516/-1234/-1592
		CGTCA-motif	CGTCA	MeJA-responsiveness	+216/+1140/-367
		GCN4_motif	TGAGTCA	endosperm expression	+275
		MBS	CAACTG	drought-inducibility	+1428
		P-box	CCTTTTG	gibberellin-responsive element	-456/+546/-491/+1532
		TC-rich repeats	GTTTTCTTAC	defense and stress responsiveness	-901
		TCA-element	CCATCTTTTT	salicylic acid responsiveness	-1973
		TGA-element	AACGAC	auxin-responsive element	+996
MtARF10	Medtr2g024430.1	ABRE	ACGTG	abscisic acid responsiveness	+497/+837/+500
		ARE	AAACCA	anaerobic induction	+708
		Box 4	ATTAAT	light responsiveness	+370
		CGTCA-motif	CGTCA	MeJA-responsiveness	+1046/+1317/-1092
		GCN4_motif	TGAGTCA	endosperm expression	-1073
		MBS	CAACTG	drought-inducibility	-105
		circadian	CAAAGATATC	circadian control	-1065
MtARF11	Medtr2g043250.1	ABRE	ACGTG	abscisic acid responsiveness	+206/+657/-822/+1563
		Box 4	ATTAAT	light responsiveness	-1083
		CAT-box	GCCACT	meristem expression	+165/+781
		GCN4_motif	TGAGTCA	endosperm expression	-1639
		MBS	CAACTG	drought-inducibility	+1405/+1662
		TCA-element	CCATCTTTTT	salicylic acid responsiveness	-629
		TGA-element	AACGAC	auxin-responsive element	-751/-1667/+1337
		circadian	CAAAGATATC	circadian control	+474
MtARF12	Medtr2g093740.1	ABRE	ACGTG	abscisic acid responsiveness	-666/-760-1358
		ARE	AAACCA	anaerobic induction	-1751
		Box 4	ATTAAT	light responsiveness	+138/-1438/-1256/-1532
		CAT-box	GCCACT	meristem expression	+1918
		GCN4_motif	TGAGTCA	endosperm expression	+1550
		LTR	CCGAAA	low-temperature responsiveness	+637
		MBS	CAACTG	drought-inducibility	+1587
		circadian	CAAAGATATC	circadian control	-1053
MtARF13	Medtr2g094570.1	ARE	AAACCA	anaerobic induction	+850/-1964/-1073/+1062/-1938
		Box 4	ATTAAT	light responsiveness	+579/-1920/-1799/-1971/-1593/-1916
		CAT-box	GCCACT	meristem expression	+758
		CGTCA-motif	CGTCA	MeJA-responsiveness	+1508
		TC-rich repeats	GTTTTCTTAC	defense and stress responsiveness	+922/-1374
		TCA-element	CCATCTTTTT	salicylic acid responsiveness	+1143/+1245
		circadian	CAAAGATATC	circadian control	+803
MtARF14	Medtr3g064050.1	ABRE	ACGTG	abscisic acid responsiveness	+771
		Box 4	ATTAAT	light responsiveness	+257/-1034
		CGTCA-motif	CGTCA	MeJA-responsiveness	+433
		MBS	CAACTG	drought-inducibility	-561/+655
		P-box	CCTTTTG	gibberellin-responsive element	-351
		circadian	CAAAGATATC	circadian control	-1284
MtARF15	Medtr3g073420.1	ABRE	ACGTG	abscisic acid responsiveness	-587/+590/+589
		Box 4	ATTAAT	light responsiveness	+816/-1572/-1564/-1617
		CAT-box	GCCACT	meristem expression	+1342
		CGTCA-motif	CGTCA	MeJA-responsiveness	-993
		GARE-motif	TCTGTTG	gibberellin-responsive element	-1176/+1382
		MBS	CAACTG	drought-inducibility	+292
		TCA-element	CCATCTTTTT	salicylic acid responsiveness	-461
MtARF16	Medtr4g021580.1	ABRE	ACGTG	abscisic acid responsiveness	-505
		ARE	AAACCA	anaerobic induction	+124/+1894
		CAT-box	GCCACT	meristem expression	-109
		CGTCA-motif	CGTCA	MeJA-responsiveness	+1440
MtARF17	Medtr4g058930.1	ABRE	ACGTG	abscisic acid responsiveness	+270/+1178/+293
		ARE	AAACCA	anaerobic induction	-185/-1132
		Box 4	ATTAAT	light responsiveness	+255/-1768/-1247/-1981
		CGTCA-motif	CGTCA	MeJA-responsiveness	-554/+741
		P-box	CCTTTTG	gibberellin-responsive element	+1427
		TC-rich repeats	GTTTTCTTAC	defense and stress responsiveness	+1852
		TCA-element	CCATCTTTTT	salicylic acid responsiveness	+1962
		TGA-element	AACGAC	auxin-responsive element	-681/-753/-703/-799
MtARF18	Medtr4g060460.1	ARE	AAACCA	anaerobic induction	+158/-751
		Box 4	ATTAAT	light responsiveness	+444/-1215/+506/-1461
		CGTCA-motif	CGTCA	MeJA-responsiveness	-1887
		GARE-motif	TCTGTTG	gibberellin-responsive element	-299
		LTR	CCGAAA	low-temperature responsiveness	-1272
		MBS	CAACTG	drought-inducibility	+201/-140
		P-box	CCTTTTG	gibberellin-responsive element	-1034
		TC-rich repeats	GTTTTCTTAC	defense and stress responsiveness	-420/-1929
		circadian	CAAAGATATC	circadian control	-1914/+285
MtARF19	Medtr4g088210.1	ABRE	ACGTG	abscisic acid responsiveness	-898
		ARE	AAACCA	anaerobic induction	+1937
		Box 4	ATTAAT	light responsiveness	+476/+480/-1133
		GCN4_motif	TGAGTCA	endosperm expression	-939
		LTR	CCGAAA	low-temperature responsiveness	-287
		TCA-element	CCATCTTTTT	salicylic acid responsiveness	-1301
MtARF20	Medtr4g124900.1	ABRE	ACGTG	abscisic acid responsiveness	-854/+1653/-1534
		Box 4	ATTAAT	light responsiveness	-1764
		CGTCA-motif	CGTCA	MeJA-responsiveness	-513
		LTR	CCGAAA	low-temperature responsiveness	+315
		TC-rich repeats	GTTTTCTTAC	defense and stress responsiveness	+592
MtARF21	Medtr5g040740.1	ARE	AAACCA	anaerobic induction	+252
		Box 4	ATTAAT	light responsiveness	+711/-1762
		CGTCA-motif	CGTCA	MeJA-responsiveness	+1959
		MBS	CAACTG	drought-inducibility	-293
		TC-rich repeats	GTTTTCTTAC	defense and stress responsiveness	-777
		TCA-element	CCATCTTTTT	salicylic acid responsiveness	+397/-1680
MtARF22	Medtr5g040880.1	ARE	AAACCA	anaerobic induction	+84/+785/-518/+287/-597
		Box 4	ATTAAT	light responsiveness	+147/-1452/-1258
		LTR	CCGAAA	low-temperature responsiveness	-317/+711
MtARF23	Medtr5g060630.1	ABRE	ACGTG	abscisic acid responsiveness	+1407/+1422/+1419/-1563
		ARE	AAACCA	anaerobic induction	-1071/+1273/-1153/-1102/-1206
		Box 4	ATTAAT	light responsiveness	-1514/-1573/-1569
		CGTCA-motif	CGTCA	MeJA-responsiveness	-31/-1457/-1405/+1565
		GARE-motif	TCTGTTG	gibberellin-responsive element	-794
		GCN4_motif	TGAGTCA	in endosperm expression	+168
		LTR	CCGAAA	low-temperature responsiveness	-1039/+1335/-1180
		MBS	CAACTG	drought-inducibility	+1688/+1988
MtARF24	Medtr5g060770.1	ARE	AAACCA	anaerobic induction	-511/-1720/+1622
		Box 4	ATTAAT	light responsiveness	-1828/-1879
		CGTCA-motif	CGTCA	MeJA-responsiveness	-258
		GCN4_motif	TGAGTCA	endosperm expression	-617
		LTR	CCGAAA	low-temperature responsiveness	+1259
		MBS	CAACTG	drought-inducibility	+699
		TC-rich repeats	GTTTTCTTAC	defense and stress responsiveness	+1990
		TCA-element	CCATCTTTTT	salicylic acid responsiveness	+548
		circadian	CAAAGATATC	circadian control	+111
MtARF25	Medtr5g060780.1	ABRE	ACGTG	abscisic acid responsiveness	-188
		ARE	AAACCA	anaerobic induction	+600/+1809/-698
		Box 4	ATTAAT	light responsiveness	+441/+492
		CGTCA-motif	CGTCA	MeJA-responsiveness	+190
		GCN4_motif	TGAGTCA	endosperm expression	+1702
		LTR	CCGAAA	low-temperature responsiveness	-1061
		MBS	CAACTG	drought-inducibility	-1621
		TC-rich repeats	GTTTTCTTAC	defense and stress responsiveness	-326
		TCA-element	CCATCTTTTT	salicylic acid responsiveness	-1768
MtARF26	Medtr5g061220.1	ABRE	ACGTG	abscisic acid responsiveness	-1906
		ARE	AAACCA	anaerobic induction	-565/+1147/-826
		Box 4	ATTAAT	light responsiveness	+208/-1930
		CGTCA-motif	CGTCA	MeJA-responsiveness	-1247/-1790
		LTR	CCGAAA	low-temperature responsiveness	-852
		TC-rich repeats	GTTTTCTTAC	defense and stress responsiveness	+1201
		TGA-element	AACGAC	auxin-responsive element	-69
MtARF27	Medtr5g061890.1	ABRE	ACGTG	abscisic acid responsiveness	+752
		ARE	AAACCA	anaerobic induction	+475/+1813
		Box 4	ATTAAT	light responsiveness	+836/-1741/-1205
		CAT-box	GCCACT	meristem expression	+1094
		CGTCA-motif	CGTCA	MeJA-responsiveness	-1296
		GCN4_motif	TGAGTCA	endosperm expression	+1706
		MBS	CAACTG	drought-inducibility	-1003
		TCA-element	CCATCTTTTT	salicylic acid responsiveness	-1772
		TGA-element	AACGAC	auxin-responsive element	-908
MtARF28	Medtr5g062970.1	ABRE	ACGTG	abscisic acid responsiveness	+1511/+1514
		ARE	AAACCA	anaerobic induction	+1151/+1413
		Box 4	ATTAAT	light responsiveness	-1407
		CGTCA-motif	CGTCA	MeJA-responsiveness	-54
		GARE-motif	TCTGTTG	gibberellin-responsive element	-512/-1269
		LTR	CCGAAA	low-temperature responsiveness	-154
		MBS	CAACTG	drought-inducibility	-897
		P-box	CCTTTTG	gibberellin-responsive element	+1032
		TC-rich repeats	GTTTTCTTAC	defense and stress responsiveness	-503
MtARF29	Medtr5g074840.1	ARE	AAACCA	anaerobic induction	-716/+1568/-741/-1951
		Box 4	ATTAAT	light responsiveness	+97/+824/+512/-1366/+363/-1329/+553
		CAT-box	GCCACT	meristem expression	-1097
		LTR	CCGAAA	low-temperature responsiveness	-334
		MBS	CAACTG	drought-inducibility	+733
MtARF30	Medtr5g076270.1	ABRE	ACGTG	abscisic acid responsiveness	-699/-1327
		ARE	AAACCA	anaerobic induction	+1631/+1856
		Box 4	ATTAAT	light responsiveness	+463/+483
		CAT-box	GCCACT	meristem expression	+1000
		CGTCA-motif	CGTCA	MeJA-responsiveness	-591/+1548
		MBS	CAACTG	drought-inducibility	+349/+1539/-1498
		TGA-element	AACGAC	auxin-responsive element	+1808
		circadian	CAAAGATATC	circadian control	-943/-1305
MtARF31	Medtr5g082140.1	ARE	AAACCA	anaerobic induction	-217/+1082
		Box 4	ATTAAT	light responsiveness	+962
		LTR	CCGAAA	low-temperature responsiveness	-382/+1826
		P-box	CCTTTTG	gibberellin-responsive element	+801
		TCA-element	CCATCTTTTT	salicylic acid responsiveness	-1097/-1275
		TGA-element	AACGAC	auxin-responsive element	-536/-1583
MtARF32	Medtr5g460920.1	ABRE	ACGTG	abscisic acid responsiveness	-188
		ARE	AAACCA	anaerobic induction	+600/+1809/-698
		Box 4	ATTAAT	light responsiveness	+441/+492
		CGTCA-motif	CGTCA	MeJA-responsiveness	+190
		GCN4_motif	TGAGTCA	endosperm expression	+1702
		LTR	CCGAAA	low-temperature responsiveness	-1061
		MBS	CAACTG	drought-inducibility	-1621
		TC-rich repeats	GTTTTCTTAC	defense and stress responsiveness	-326
		TCA-element	CCATCTTTTT	salicylic acid responsiveness	-1768
MtARF33	Medtr7g062540.1	ARE	AAACCA	anaerobic induction	-545/-1886/+1050
		Box 4	ATTAAT	light responsiveness	+79/-1775/-1152/-1829
		CAT-box	GCCACT	meristem expression	+646
		CGTCA-motif	CGTCA	MeJA-responsiveness	+509
		GCN4_motif	TGAGTCA	endosperm expression	-1750
		P-box	CCTTTTG	gibberellin-responsive element	+122
		TC-rich repeats	GTTTTCTTAC	defense and stress responsiveness	+1135
MtARF34	Medtr7g101275.1	ABRE	ACGTG	abscisic acid responsiveness	+213/+707/+509/+485/+706
		Box 4	ATTAAT	light responsiveness	+818/-1576
		CGTCA-motif	CGTCA	MeJA-responsiveness	-483
		LTR	CCGAAA	low-temperature responsiveness	+177/+377
		MBS	CAACTG	drought-inducibility	+1743/+1926
		TC-rich repeats	GTTTTCTTAC	defense and stress responsiveness	+1687
MtARF35	Medtr7g101280.1	ABRE	ACGTG	abscisic acid responsiveness	-568/-1298/-694
		ARE	AAACCA	anaerobic induction	+1186/-1360/-1243
		Box 4	ATTAAT	light responsiveness	+124/+220
		CGTCA-motif	CGTCA	MeJA-responsiveness	+896
		GARE-motif	TCTGTTG	gibberellin-responsive element	-1919
		GCN4_motif	TGAGTCA	endosperm expression	-643
		TATC-box	TATCCCA	gibberellin-responsiveness	+1914
		TC-rich repeats	GTTTTCTTAC	defense and stress responsiveness	+1882
		TCA-element	CCATCTTTTT	salicylic acid responsiveness	+804
MtARF36	Medtr8g027440.1	Box 4	ATTAAT	light responsiveness	+38/-1462/+261
		MBS	CAACTG	drought-inducibility	+223
		TCA-element	CCATCTTTTT	salicylic acid responsiveness	-1845
		circadian	CAAAGATATC	circadian control	-687
MtARF37	Medtr8g079492.1	ABRE	ACGTG	abscisic acid responsiveness	-1266/+1001
		ARE	AAACCA	anaerobic induction	+167/-1205/-1050
		Box 4	ATTAAT	light responsiveness	+755
		CAT-box	GCCACT	meristem expression	-723/+730
		GCN4_motif	TGAGTCA	endosperm expression	-1261
		MBS	CAACTG	drought-inducibility	-191
		TGA-element	AACGAC	auxin-responsive element	-1370
MtARF38	Medtr8g100050.1	ABRE	ACGTG	abscisic acid responsiveness	+56/+479/+339/+620/+336/+619/+461/-1142/+57/+480/+459/+617/+338/+462
		ARE	AAACCA	anaerobic induction	+648/+1350
		Box 4	ATTAAT	light responsiveness	+941/-1287/-1283/-1655
		CGTCA-motif	CGTCA	MeJA-responsiveness	-1884
		TCA-element	CCATCTTTTT	salicylic acid responsiveness	-240/+711
		circadian	CAAAGATATC	circadian control	+1416
MtARF39	Medtr8g101360.1	ABRE	ACGTG	abscisic acid responsiveness	-329
		Box 4	ATTAAT	light responsiveness	+810/-1405
		TC-rich repeats	GTTTTCTTAC	defense and stress responsiveness	+412
MtARF40	Medtr8g446900.1	ARE	AAACCA	anaerobic induction	+1583/+1740/+1623
		Box 4	ATTAAT	light responsiveness	+667
		MBS	CAACTG	drought-inducibility	+1219
		TGA-element	AACGAC	auxin-responsive element	+1672/+497/-1087
		circadian	CAAAGATATC	circadian control	+603
