# Supplementary material for: Genome-Wide Identification and Expression Analysis of the Aux/IAA and Auxin Response Factor Gene Family in Medicago truncatula
Source: Int J Mol Sci. 2021 Sep 28;22(19):10494. doi: 10.3390/ijms221910494 (PMC8532000; doi:10.3390/ijms221910494)
Supplement: Supplementary file 1 [file ijms-22-10494-s001.zip › Supplementary/Table S5 The expression levels of the MtIAA and MtARF genes under salt and drought stresses from the microarray data.xlsx]

## Sheet: Salt
Table S5 The expression levels of the MtIAA and MtARF genes under salt and drought stresses from the microarray data
Culture (180 mM NaCl)					Hydroponic (200 mM NaCl)
Gene name	0h	6h	24h	48h	Gene name	0h	1h	2h	5h	10h	24h
MtIAA1	1119.2	2032.69	1217.24	612.968	MtIAA1	1070.74	1330.95	1427.9	1358.84	1183.69	568.14
MtIAA2	520.82	922.339	842.158	963.248	MtIAA2	650.988	1000.85	1912.14	2000.63	1657.37	1008.57
MtIAA3	5608.58	5593.74	4474.36	1520.32	MtIAA3	72.3364	48.794	44.458	70.9207	39.7083	33.1657
MtIAA4	1518.61	3371.65	3767.53	3718.96	MtIAA4	159.428	427.483	555.307	1204.54	858.261	725.213
MtIAA5	297.036	425.274	324.179	156.08	MtIAA5	86.2692	122.38	119.271	133.396	124.789	59.348
MtIAA6	6.90357	47.5367	9.49384	8.10682	MtIAA6	27.8781	49.8641	42.1245	36.4525	27.3465	37.7182
MtIAA7	16824.9	14652.7	15026.8	9834.47	MtIAA7	2442.36	2097.44	718.221	772.598	713.976	886.405
MtIAA8	4819.39	4777.51	4731.73	4692.48	MtIAA8	1794.92	2541.72	2627.22	2112.78	1942.64	1578.65
MtIAA11	3698.11	3640.51	2765.21	1511.57	MtIAA11	1459.72	1341.65	948.73	573.175	550.818	287.49
MtIAA13	76.7148	74.9246	92.1618	47.6458	MtIAA13	16.5388	16.0231	22.9815	49.6582	32.9694	13.8275
MtIAA14	2796.17	1977.43	1443.19	371.451	MtIAA14	137.077	112.028	52.4743	39.6949	32.7931	11.9062
MtIAA17	23.8723	19.7742	21.624	17.8581	MtIAA17	15.878	18.9316	18.224	18.2653	15.246	15.9751
MtIAA18	3913.19	3753.3	3313.34	3392.83	MtIAA18	3712.83	3168.96	2854.43	2934.42	3540.91	2934.69
MtIAA19	557.668	463.488	394.976	284.175	MtIAA19	700.046	624.682	719.247	502.2	483.111	335.38
MtIAA22	29.5817	62.2659	50.3782	45.16	MtIAA22	8.31179	10.7378	14.3639	16.7754	12.0675	10.9398
MtIAA23	93.1562	537.714	533.934	581.364	MtIAA23	306.418	318.183	637.483	826.103	792.811	941.789
MtIAA24	3013.77	2137.33	2140.42	1605.81	MtIAA24	2196.28	1965.27	1442.74	1643.73	1742.41	1032.51
MtIAA25	675.9	761.654	535.265	220.559	MtIAA25	649.131	684.293	767.495	837.84	500.713	172.158
MtARF1	282.611	358.87	453.063	415.685	MtARF1	1212.41	1015.17	905.818	864.696	963.097	668.667
MtARF3	234.805	294.74	179.458	131.515	MtARF3	77.4803	72.6019	96.0386	107.332	107.216	85.2399
MtARF4	19.7821	19.6064	15.6111	9.22566	MtARF4	9.78097	9.54499	8.43047	9.97487	8.80385	8.65026
MtARF5	547.02	587.529	912.827	769.094	MtARF5	283.388	277.96	303.293	336.81	308.033	299.879
MtARF6	7.18289	6.73414	6.84426	7.81474	MtARF6	6.57578	7.14924	5.93412	6.98453	7.19809	7.64247
MtARF8	50.6436	43.173	52.7108	37.1767	MtARF8	104.98	94.8174	87.9269	57.2039	63.7055	48.7321
MtARF9	206.115	253.367	383.835	201.578	MtARF9	438.951	579.388	516.829	352.094	379.654	252.61
MtARF11	510.226	608.61	770.852	604.803	MtARF11	579.13	475.398	617.084	635.656	636.52	471.441
MtARF13	223.956	166.746	249.818	153.232	MtARF13	51.9303	29.8235	48.2646	46.0355	39.0542	46.445
MtARF14	210.746	115.451	200.197	150.137	MtARF14	161.46	148.508	125.722	79.6909	82.0861	61.7532
MtARF15	46.1187	38.44	40.693	26.5867	MtARF15	49.1278	26.3299	18.4962	25.0101	25.6084	27.7249
MtARF16	737.898	668.219	510.492	245.765	MtARF16	383.624	448.693	635.741	596.832	421.256	283.277
MtARF18	92.9428	77.9329	124.513	78.2796	MtARF18	167.019	115.093	93.4259	86.3303	103.026	32.7654
MtARF20	1145.12	1059.57	1582.45	1591	MtARF20	438.731	270.293	542.625	624.14	803.578	926.755
MtARF21	7.47906	7.91142	7.41674	7.85934	MtARF21	9.23153	8.33212	8.34908	7.39757	8.406	7.45196
MtARF22	9.2589	10.3275	8.71136	8.12553	MtARF22	7.33248	8.33231	7.99681	8.29737	7.47649	9.82988
MtARF29	34.9676	35.4982	33.6541	44.0811	MtARF29	48.2918	53.3112	45.0943	40.7388	53.4603	53.7845
MtARF30	58.5089	35.0024	70.2506	62.8912	MtARF30	70.7644	42.1188	47.5242	47.0933	33.8746	30.5879
MtARF33	746.097	387.866	348.107	158.78	MtARF33	569.178	385.642	301.471	246.396	259.905	234.882
MtARF34	6.09678	6.63036	5.98795	7.28321	MtARF34	6.01882	6.58684	6.57277	6.32854	6.84048	7.08355
MtARF37	371.707	372.527	515.088	327.872	MtARF37	238.167	221.033	250.042	241.676	248.163	177.267
MtARF38	2218.37	3091.36	3510.12	3057.37	MtARF38	3013.5	3458.4	4433.15	4504.59	3736.16	3525.7
MtARF39	754.461	917.883	1348.61	994.166	MtARF39	561.194	544.554	460.208	519.549	547.809	503.905
MtARF40	16.3719	14.769	17.4681	16.2116	MtARF40	13.1244	12.3463	10.1555	10.418	9.98851	9.45724

## Sheet: Drought
Table S5 The expression level of the MtIAA and MtARF genes under salt and drought stresses from the microarray data
Root											Shoot
Gene name	Drought 2 d	Drought 3 d	Drought 4 d	Drought 7 d	Drought 10 d	Drought 14 d	Rewatered 1 d	Control 2 d	Control 4 d		Gene name	Drought 2 d	Drought 3 d	Drought 4 d	Drought 7 d	Drought 10 d	Drought 14 d	Rewatered 1 d	Control 2 d	Control 4 d
MtIAA1	1146.59	999.987	1286.71	1391.91	1474.21	1742.59	1074.56	1159.29	1096.89		MtIAA1	1014.31	865.723	1047.04	949.923	985.509	1068.22	741.178	775.325	975.837
MtIAA2	601.245	756.517	1231.42	1116.61	1164.12	1316.54	504.406	698.085	703.517		MtIAA2	858.553	1006.62	1376.49	974.597	1134.28	1132.59	691.905	759.049	854.672
MtIAA3	652.227	732.497	483.852	416.85	367.846	321.103	305.54	539.418	375.588		MtIAA3	4899.05	5075.54	3166.08	2383.53	1484.68	1284.06	3305.16	4821.17	4718.94
MtIAA4	225.888	329.551	508.444	530.803	514.927	581.929	222.803	350.313	326.308		MtIAA4	782.568	946.288	1023.93	671.615	664.246	727.406	790.124	668.422	772.605
MtIAA5	156.243	166.563	113.356	109.784	119.613	121.646	102.618	133.338	130.969		MtIAA5	126.055	164.524	102.795	77.6102	93.3134	92.9875	119.528	126.695	133.794
MtIAA6	8.47771	8.48152	8.11478	8.46267	7.85364	7.73376	18.3328	9.78376	10.5294		MtIAA6	11.4772	9.28579	7.42115	8.13606	7.02148	7.09994	14.1751	10.8668	13.8814
MtIAA7	5911.97	5342.13	1983.61	1809.49	1504.73	1108.27	3866.14	5544.77	5236.29		MtIAA7	7832.06	8509.09	6259.68	4848.3	3655.91	3268.37	5535.9	7853.36	7910.51
MtIAA8	2688.78	2556.82	2348.46	2698.56	2691.36	2528.94	2153.98	2404.52	2381.14		MtIAA8	2321.28	2567.46	3114.2	2663.59	3017.3	3471.14	2220.75	2074.07	2435.54
MtIAA11	1268.67	1152.23	1419.33	1822.59	2044.76	1717.71	1270.16	1420.01	1143.12		MtIAA11	1588.18	1563.98	1497.7	2055.84	1934.31	2362.53	1359.03	1628.03	1685.04
MtIAA13	21.2616	21.3542	35.5593	29.5854	31.0078	27.5252	15.8813	25.3328	24.3836		MtIAA13	23.3522	29.6587	86.3294	39.7496	38.6579	40.4738	20.2908	15.797	29.1854
MtIAA14	445.449	307.345	71.177	75.8349	72.3484	42.1304	249.307	270.474	250.439		MtIAA14	310.567	314.229	544.289	350.937	205.002	231.861	361.197	316.579	332.964
MtIAA17	33.6421	26.4314	24.5598	35.5841	40.8074	45.0466	23.9946	35.0749	32.1206		MtIAA17	14.7805	15.0969	12.5027	21.3241	27.4815	30.23	18.5259	16.6657	15.6808
MtIAA18	3763.14	3745.08	3700.08	3415.69	3128.79	2837.21	3549.83	3688.29	3356.84		MtIAA18	2613.53	2627.92	2842.16	2839.42	2659.41	2837.26	2425.4	2591.59	2460.83
MtIAA19	963.174	818.214	1115.22	1258.25	1395.63	1252.7	802.354	907.758	896.401		MtIAA19	438.511	389.932	294.119	429.25	379.478	422.087	409.711	348.734	463.537
MtIAA22	10.6879	11.7448	14.2781	15.4715	13.1434	16.7064	9.00768	9.8924	8.3922		MtIAA22	7.27847	6.64586	8.57088	8.76059	9.46323	9.46231	6.84499	7.28246	7.36212
MtIAA23	87.8686	134.797	190.482	195.017	166.725	194.429	169.874	85.1028	89.2612		MtIAA23	87.2095	97.2998	190.837	232.961	303.609	309.529	111.781	81.6798	95.5058
MtIAA24	2299.03	2014.27	1390.89	1374.05	1295.4	953.537	2023.83	1956.29	1901.54		MtIAA24	1602.34	1580.11	1992.09	2325.49	2272.94	2412.18	1541.05	1631	1725.12
MtIAA25	649.975	538.247	699.118	928.006	1031.72	864.339	655.412	652.957	554.548		MtIAA25	555.332	502.84	619.309	760.625	822.952	927.488	554.613	595.097	670.456
MtARF1	846.91	703.817	535.835	620.444	606.701	406.139	919.407	819.733	745.644		MtARF1	247.82	240.067	225.723	221.622	171.68	148.313	259.699	215.74	239.99
MtARF3	105.223	176.112	206.169	178.856	215.881	243.235	110.762	141.079	120.397		MtARF3	111.659	161.911	208.841	219.627	267.951	267.497	121.891	76.8386	85.5776
MtARF4	14.6394	11.1661	13.2039	13.72	14.3786	11.0821	13.418	13.8131	13.5115		MtARF4	12.7266	14.0814	12.6973	14.3715	14.5006	15.1863	13.4838	12.1038	12.8804
MtARF5	306.029	327.419	404.109	380.274	446.404	465.012	312.092	362.147	382.384		MtARF5	265.088	286.129	361.152	308.484	385.268	352.646	216.161	245.247	252.816
MtARF6	7.19918	7.25884	7.40584	7.45206	7.42467	7.31867	8.07773	6.6313	7.46266		MtARF6	7.80007	10.0508	7.49134	8.1975	8.11037	9.09821	7.28959	7.84957	8.01606
MtARF8	49.2105	44.1589	48.7375	71.2906	78.8476	84.4914	112.928	59.6801	46.7908		MtARF8	79.6491	68.1256	60.628	79.6674	83.1532	84.4232	101.08	71.1053	71.4018
MtARF9	325.386	264.045	251.136	359.387	378.385	284.16	438.754	296.602	282.402		MtARF9	277.292	248.214	285.223	398.445	465.756	482.216	434.707	284.606	266.099
MtARF11	623.261	568.841	521.762	589.275	525.379	493.861	605.612	462.611	494.944		MtARF11	221.973	222.27	337.041	320.499	461.432	404.185	250.864	199.415	214.955
MtARF13	63.1077	58.7795	61.2311	49.3067	48.6021	53.1145	79.9499	61.6732	66.5584		MtARF13	103.255	120.538	106.664	98.9277	101.983	95.2593	119.815	93.2554	99.8274
MtARF14	173.908	125.73	87.9741	98.9381	122.48	116.511	178.855	183.141	157.601		MtARF14	208.164	172.878	117.697	149.248	151.938	147.817	170.125	197.398	179.654
MtARF15	62.5519	46.8518	50.86	43.3013	48.3497	39.8243	86.3429	58.376	57.2149		MtARF15	31.5128	29.8096	29.2493	33.393	30.9315	27.2668	36.4794	28.1911	35.815
MtARF16	2097.75	2179.86	1904.7	1213.11	1169.34	784.333	1629.63	1700.28	1626.54		MtARF16	382.531	381.329	371.081	399.38	481.398	435.923	275.666	354.259	374.808
MtARF18	400.919	480.295	515.449	288.978	216.472	122.471	367.986	346.682	280.195		MtARF18	295.875	374.165	492.986	334.92	312.891	346.367	304.461	281.074	307.285
MtARF20	341.347	547.049	875.138	870.95	915.69	1074.31	342.19	363.702	358.917		MtARF20	413.075	477.251	676.219	665.988	695.139	719.891	428.332	419.076	440.97
MtARF21	7.61303	9.87541	9.56634	8.22865	6.87367	7.90279	7.92676	9.29294	8.38553		MtARF21	8.91621	8.36102	8.13941	8.15588	7.85384	8.24832	7.99554	8.18852	8.769
MtARF22	8.22289	9.42071	8.60312	8.49645	8.5918	8.3403	8.27259	8.07216	7.5871		MtARF22	8.59685	9.31687	8.63733	8.49156	10.1475	8.95026	8.66378	8.98286	8.64579
MtARF29	38.6049	36.6446	35.7868	52.104	41.4881	40.1191	33.6374	38.8629	40.0794		MtARF29	56.9464	69.7263	50.3747	56.7967	61.3829	52.1162	50.4913	110.658	56.8563
MtARF30	38.282	31.1963	32.024	34.5123	54.9457	56.5471	49.6143	52.0026	46.9792		MtARF30	86.3332	86.7321	83.0732	78.9272	88.9972	94.3744	85.8357	77.8735	82.4761
MtARF33	3403.74	2575.8	1842.07	1538.91	1385.58	779.733	3317.09	2667.38	2604.18		MtARF33	102.02	103.433	90.5229	159.125	124.139	127.858	97.2976	88.1995	108.899
MtARF34	6.6235	6.19712	6.41461	6.37362	5.6289	5.67497	5.85591	6.26974	5.97647		MtARF34	5.82283	6.19022	6.06797	5.9484	5.97169	5.82607	6.59899	6.38718	6.22305
MtARF37	180.435	169.73	228.035	242.602	236.605	257.956	179.243	209.755	201.104		MtARF37	541.807	552.957	634.123	553.56	622.821	566.919	564.071	526.031	454.169
MtARF38	3202.76	4154.13	4927.7	4971.07	5294.67	5756.44	2969.24	2900.5	2863.07		MtARF38	2414.16	2797.84	3968.87	4101.7	5059.87	4964.19	2679.67	2327.08	2315.14
MtARF39	495.521	453.766	405.73	399.903	415.342	434.558	478.179	515.578	467.687		MtARF39	329.972	326.128	303.149	265.175	250.157	237.281	394.687	394.212	330.94
MtARF40	10.9758	12.1833	11.2971	12.3639	11.3389	11.5913	12.4621	11.5704	10.5249		MtARF40	11.3447	12.1342	12.3511	12.2626	10.6112	11.2235	12.1414	14.816	12.6037
