# Supplementary material for: Genome-Wide Identification and Expression Analysis of the Aux/IAA and Auxin Response Factor Gene Family in Medicago truncatula
Source: Int J Mol Sci. 2021 Sep 28;22(19):10494. doi: 10.3390/ijms221910494 (PMC8532000; doi:10.3390/ijms221910494)
Supplement: Supplementary file 1 [file ijms-22-10494-s001.zip › Supplementary/Table S6 The relative expression of MtIAA and MtARF genes in cold treatment.xlsx]

## Sheet: Sheet1
Table S6 The relative expression of MtIAA and MtARF genes in cold treatment
	MtIAA1		MtIAA5		MtIAA7		MtIAA14		MtIAA21		MtIAA21
	Relative expression	SEM	Relative expression	SEM	Relative expression	SEM	Relative expression	SEM	Relative expression	SEM	Relative expression	SEM
CK-2h	1.30426	0.175101	6.03126	0.750621	2.03452	0.104954	2.45461	0.0142266	4.02539	0.334181	2.96938	0.175062
CK-12h	0.903397	0.162185	3.41129	0.31943	2.62555	0.761107	1.48878	0.254271	2.82848	0.416392	1.6882	0.187408
Cold-2h	0.243327	0.0114389	1.10591	0.35733	0.808559	0.126011	0.177197	0.0281096	1.15185	0.131713	0.953761	0.0752145
Cold-12h	1	0.142464	1	0.142464	0.58405	0.10807	1.36492	0.139377	0.98722	0.104944	1	0.135328
	MtARF1		MtARF5		MtARF18		MtARF20		MtARF37		MtARF38
	Relative expression	SEM	Relative expression	SEM	Relative expression	SEM	Relative expression	SEM	Relative expression	SEM	Relative expression	SEM
CK-2h	1.84989	0.260517	5.44875	0.121487	5.30963	0.778077	9.82901	0.330135	4.55882	0.531677	4.29686	0.293719
CK-12h	0.600828	0.050471	1.27256	0.334901	1.11217	0.199856	2.00699	0.391371	1.79115	0.302624	1.48904	0.0200843
Cold-2h	1	0.0607721	1.19399	0.245735	1	0.0980558	0.806026	0.0710619	0.685897	0.136539	0.735161	0.150778
Cold-12h	0.229715	0.0378024	0.984788	0.176151	0.18619	0.0259344	0.708961	0.0907369	0.649218	0.0459438	1	0.02821
