# Supplementary material for: Genome-Wide Identification and Expression Analysis of the Aux/IAA and Auxin Response Factor Gene Family in Medicago truncatula
Source: Int J Mol Sci. 2021 Sep 28;22(19):10494. doi: 10.3390/ijms221910494 (PMC8532000; doi:10.3390/ijms221910494)
Supplement: Supplementary file 1 [file ijms-22-10494-s001.zip › Supplementary/Table S7 Analysis of amino acid contents of MR in MtARFs.xlsx]

## Sheet: Sheet1
Table S7 Analysis of amino acid contents of MR in MtARFs.
	Ala (A)	Cys (C)	Asp (D)	Glu (E)	Phe (F)	Gly (G)	His (H)	Ile (I)	Lys (K)	Leu (L)	Met (M)	Asn (N)	Pro (P)	Gln (Q)	Arg (R)	Ser (S)	Thr (T)	Val (V)	Trp (W)	Tyr (Y)	Total
MtARF1	2.86533	1.43266	6.59026	5.44413	4.29799	2.5788	2.5788	4.01146	4.01146	7.44986	4.29799	8.59599	6.87679	8.59599	1.7192	14.6132	4.87106	6.01719	1.14613	2.00573	349
MtARF9	4.90956	0.775194	4.65116	1.55039	3.61757	5.68475	3.35917	2.84238	1.29199	8.26873	4.65116	7.75194	8.78553	13.9535	2.58398	14.7287	4.13437	4.13437	1.29199	1.03359	387
MtARF11	3.63636	0.826446	3.96694	2.14876	2.64463	5.28926	1.81818	2.31405	3.30579	10.2479	4.13223	7.7686	9.42149	21.6529	1.65289	11.5702	4.13223	1.98347	0.495868	0.991736	605
MtARF14	5.68862	0.898204	4.49102	1.79641	2.09581	8.08383	2.69461	1.49701	1.79641	11.3772	4.79042	8.08383	6.88623	14.6707	2.09581	11.0778	5.38922	2.69461	1.1976	2.69461	334
MtARF20	3.59477	0.980392	4.57516	1.79739	3.59477	4.08497	1.79739	3.10458	2.94118	11.4379	2.45098	7.67974	6.53595	21.5686	1.96078	12.9085	5.39216	2.45098	0.490196	0.653595	612
MtARF30	5.18293	0.609756	4.87805	2.13415	2.43902	8.53659	3.65854	2.43902	1.82927	10.061	4.57317	6.70732	7.0122	12.5	2.7439	13.7195	4.26829	3.04878	1.21951	2.43902	328
MtARF37	5.56901	0.484262	3.87409	2.17918	4.35835	5.56901	3.87409	1.21065	1.69492	7.74818	4.60048	7.74818	8.23245	18.6441	2.42131	11.138	4.60048	3.87409	0.968523	1.21065	413
MtARF39	5.27211	1.53061	4.93197	1.53061	2.72109	4.59184	2.89116	3.91156	1.87075	7.9932	4.08163	8.5034	7.31293	13.9456	2.89116	12.2449	6.46259	5.44218	0.510204	1.36054	588
	Ala (A)	Cys (C)	Asp (D)	Glu (E)	Phe (F)	Gly (G)	His (H)	Ile (I)	Lys (K)	Leu (L)	Met (M)	Asn (N)	Pro (P)	Gln (Q)	Arg (R)	Ser (S)	Thr (T)	Val (V)	Trp (W)	Tyr (Y)	Total
MtARF5	4.21687	1.80723	6.62651	6.0241	3.61446	7.22892	1.20482	2.40964	3.01205	7.83133	1.20482	4.81928	10.241	3.61446	7.22892	18.0723	4.21687	3.61446	1.20482	1.80723	166
MtARF12	5.11811	1.1811	4.33071	4.72441	6.29921	6.29921	2.3622	4.72441	6.29921	9.05512	1.9685	8.26772	3.14961	4.72441	4.33071	13.3858	6.29921	4.33071	0.393701	2.75591	254
MtARF16	5.94595	0	7.56757	4.86486	1.62162	2.7027	2.16216	5.40541	6.48649	4.86486	2.16216	4.86486	5.40541	5.94595	5.40541	16.7568	9.72973	5.40541	1.62162	1.08108	185
MtARF18	4.5082	1.63934	3.68852	4.09836	5.7377	9.42623	2.45902	3.27869	6.14754	7.37705	3.27869	9.01639	6.14754	4.09836	2.45902	13.9344	4.5082	6.14754	0.409836	1.63934	244
MtARF33	6.18557	1.54639	9.27835	4.63918	2.57732	5.15464	4.12371	5.15464	6.18557	4.63918	1.03093	7.21649	4.63918	4.12371	4.12371	13.9175	6.70103	5.6701	2.06186	1.03093	194
MtARF36	4.57143	4	3.42857	6.85714	1.71429	5.71429	1.71429	4.57143	7.42857	7.42857	0	9.14286	6.85714	4.57143	2.85714	13.1429	6.28571	5.71429	2.28571	1.71429	175
MtARF38	5.49828	0.343643	4.46735	6.52921	2.74914	5.15464	4.12371	1.03093	6.18557	7.21649	4.12371	4.46735	7.90378	6.18557	4.12371	16.1512	5.84192	4.46735	1.03093	2.4055	291
	Ala (A)	Cys (C)	Asp (D)	Glu (E)	Phe (F)	Gly (G)	His (H)	Ile (I)	Lys (K)	Leu (L)	Met (M)	Asn (N)	Pro (P)	Gln (Q)	Arg (R)	Ser (S)	Thr (T)	Val (V)	Trp (W)	Tyr (Y)	Total
MtARF2	4.81928	2.40964	3.61446	7.22892	4.81928	8.43373	4.81928	4.81928	4.81928	8.43373	1.20482	10.8434	3.61446	2.40964	3.61446	9.63855	8.43373	6.0241	0	0	83
MtARF3	4.54545	2.0202	5.55556	4.54545	5.55556	6.06061	5.55556	2.0202	6.06061	10.6061	3.0303	5.05051	6.06061	7.07071	3.0303	14.6465	3.53535	4.0404	0.505051	1,0.505050505050505	198
MtARF4	3.08642	1.23457	3.08642	1.85185	5.55556	4.32099	3.7037	7.40741	4.93827	9.25926	1.23457	14.8148	6.79012	7.40741	2.46914	13.5802	4.93827	1.23457	0	3.08642	162
MtARF6	2.1978	1.0989	6.59341	2.1978	6.59341	5.49451	6.59341	8.79121	7.69231	6.59341	1.0989	6.59341	5.49451	5.49451	3.2967	12.0879	7.69231	4.3956	0	0	91
MtARF7	2.1978	1.0989	7.69231	2.1978	6.59341	4.3956	6.59341	8.79121	7.69231	6.59341	1.0989	6.59341	5.49451	5.49451	3.2967	12.0879	7.69231	4.3956	0	0	91
MtARF8	7.47664	1.86916	3.73832	3.73832	5.14019	11.215	1.86916	5.60748	2.80374	6.54206	3.27103	5.60748	7.00935	5.14019	6.07477	12.1495	2.80374	3.73832	0.46729	3.73832	214
MtARF10	5.59441	1.3986	6.29371	4.8951	5.59441	4.1958	2.0979	8.39161	6.99301	9.09091	2.7972	9.09091	4.8951	4.8951	3.4965	11.1888	6.29371	2.7972	0	0	143
MtARF13	4.21053	2.10526	6.84211	3.15789	6.84211	3.68421	3.15789	6.31579	6.84211	8.94737	0	8.94737	5.26316	6.84211	3.15789	14.2105	5.26316	2.63158	1.05263	0.526316	190
MtARF15	1.98675	1.3245	5.29801	1.98675	9.27152	12.5828	1.3245	1.98675	1.98675	6.62252	1.98675	6.62252	6.62252	5.29801	3.31126	15.894	8.60927	5.96026	0	1.3245	151
MtARF17	4.3956	2.1978	7.14286	3.2967	7.14286	6.04396	2.1978	3.84615	8.24176	11.5385	1.0989	10.4396	4.94505	6.59341	2.1978	12.0879	2.1978	2.74725	1.0989	0.549451	182
MtARF19	3.75587	1.40845	3.75587	4.22535	6.10329	8.92019	3.28638	4.22535	3.75587	6.10329	2.34742	7.04225	6.10329	7.04225	5.6338	12.2066	5.6338	4.69484	0.469484	3.28638	213
MtARF21	5.17241	1.72414	3.44828	1.72414	5.17241	5.17241	5.17241	6.89655	6.89655	10.3448	1.72414	8.62069	3.44828	1.72414	3.44828	18.9655	8.62069	1.72414	0	0	58
MtARF22	5.88235	0	7.18954	2.61438	8.49673	6.53595	2.61438	4.57516	7.84314	6.53595	3.26797	8.49673	5.22876	1.96078	1.96078	17.6471	5.22876	3.92157	0	0	153
MtARF23	1.14943	0	2.29885	1.14943	4.5977	3.44828	1.14943	3.44828	1.14943	13.7931	5.74713	2.29885	24.1379	5.74713	1.14943	17.2414	8.04598	0	0	3.44828	87
MtARF24	5.47945	0	6.84932	1.36986	2.73973	5.47945	2.73973	2.73973	0	10.9589	4.10959	2.73973	17.8082	8.21918	2.73973	12.3288	6.84932	4.10959	1.36986	1.36986	73
MtARF25	6.25	2.08333	0	4.16667	0	8.33333	0	4.16667	0	10.4167	4.16667	2.08333	12.5	10.4167	4.16667	20.8333	4.16667	2.08333	0	4.16667	48
MtARF26	2.32558	1.55039	8.52713	3.10078	7.75194	6.97674	3.10078	5.42636	5.42636	10.0775	2.32558	10.8527	6.20155	2.32558	2.32558	10.8527	4.65116	4.65116	0	1.55039	129
MtARF27	10.4167	2.08333	0	4.16667	0	8.33333	2.08333	4.16667	0	4.16667	6.25	2.08333	12.5	12.5	2.08333	25	0	2.08333	0	2.08333	48
MtARF28	3.92157	0	5.88235	5.88235	7.84314	7.84314	5.88235	0	3.92157	11.7647	1.96078	11.7647	1.96078	3.92157	3.92157	7.84314	3.92157	7.84314	1.96078	1.96078	51
MtARF31	5.20833	1.04167	4.16667	6.25	7.29167	4.16667	2.08333	6.25	6.25	8.33333	2.08333	12.5	5.20833	1.04167	4.16667	11.4583	7.29167	5.20833	0	0	96
MtARF32	6.25	2.08333	0	4.16667	0	8.33333	0	4.16667	0	10.4167	4.16667	2.08333	12.5	10.4167	4.16667	20.8333	4.16667	2.08333	0	4.16667	48
MtARF34	3.92157	1.96078	3.92157	3.92157	1.96078	3.92157	5.88235	5.88235	7.84314	7.84314	0	7.84314	5.88235	9.80392	0	13.7255	9.80392	5.88235	0	0	51
MtARF35	4.86111	0.694444	3.47222	2.77778	7.63889	5.55556	4.16667	4.86111	3.47222	9.02778	2.77778	8.33333	15.2778	7.63889	2.08333	7.63889	5.55556	3.47222	0	0.694444	144
MtARF40	2.5	0	2.5	2.5	5	10	0	10	7.5	15	2.5	15	15	0	0	5	5	2.5	0	0	40
