# Supplementary material for: Genome-Wide Identification and Expression Analysis of the Aux/IAA and Auxin Response Factor Gene Family in Medicago truncatula
Source: Int J Mol Sci. 2021 Sep 28;22(19):10494. doi: 10.3390/ijms221910494 (PMC8532000; doi:10.3390/ijms221910494)
Supplement: Supplementary file 1 [file ijms-22-10494-s001.zip › Supplementary/Table S8 Sequences of primers used in qRT-PCR.xlsx]

## Sheet: Sheet1
Table S8 Sequences of primers used in qRT-PCR.
Gene Name	Forward primer sequence (5′ → 3′)	Reverse primer sequence (5′ → 3′)
MtActin	ATTCACGAGACCACCTAC	GAGCCACAACCTTAATCTTC
MtIAA1	TGGAGAGTTCTTCTGCTGCC	CCCACCAACTTCAGCCTCTT
MtIAA5	AACGTTGGGGATGCAGAGAG	GTGATCACCTGCACCTGGAA
MtIAA7	CACTGGTAACTATGGGGCCC	GCATCCAGTCGCCATCCTTA
MtIAA14	AGCGTTGAAGGATGCAGACA	CCCAAGGGACATCTCCAACC
MtIAA21	AGCTCCTTCACCATTGGCAA	TCACCGACAAGCATCCAGTC
MtIAA24	AGTGGATGGAAAGCCTGGTG	GGTCAGACGACAGTTCCTGG
MtARF1	TACCGAGGTCAGCCGAAAAG	GAATCGCCTGCTCTAAGCCT
MtARF5	TGTTCCGTCCTTGGATGTCG	AGCCCTTCCAACAGCCATAC
MtARF18	GTGGATTCTCTGTGCCTCGT	CCATGCAGGTCTTTGGCAAC
MtARF20	TACGCTCAGCTTCAGCAACA	GGGATGTCAGTGGGAATGCA
MtARF37	TCTCCTCGGTGATGGTCCAT	TTTCTTGAGTCCTCACGGCC
MtARF38	GATGCTTGTTGGCGACGATC	TCTCCACCATCGGTAGCTGA
